# Supplementary material for: Transposon-mediated insertional mutagenesis unmasks recessive insecticide resistance in the aphid Myzus persicae
Source: Proc Natl Acad Sci U S A. 2021 May 31;118(23):e2100559118. doi: 10.1073/pnas.2100559118 (PMC8201860; doi:10.1073/pnas.2100559118)
Supplement: Supplementary File [file pnas.2100559118.sd01.xlsx]

## Sheet: Dataset S1A
Clone_comparison	Name	FC	logFC	P-Value	FDR	BLAST_annotations	E-value	AHRD_description	AHRD_GO_term
1X_vs_4H	MYZPE13164_G006_v1.0_000077870	2287.9	11.1598	8.56158e-146	5.42854e-143	PREDICTED: Diuraphis noxia uncharacterized LOC107168113 (LOC107168113), mRNA	0	Zinc finger mym-type protein 1-like protein	GO:0046983|GO:0003676
1X_vs_4H	MYZPE13164_G006_v1.0_000100080	657.392	9.36061	3.2208e-57	5.51063e-55	PREDICTED: Acyrthosiphon pisum zinc finger MYM-type protein 1-like (LOC100574042), mRNA	0	Zinc finger MYM-type protein 1	GO:0003676|GO:0046983
1X_vs_4H	MYZPE13164_G006_v1.0_000147020	493.716	8.94754	5.39151e-46	6.38628e-44			PiggyBac transposable element-derived protein 2	NULL
1X_vs_4H	MYZPE13164_G006_v1.0_000164950	470.435	8.87785	2.12801e-43	2.20556e-41			Zinc finger BED domain-containing protein 1	GO:0003676|GO:0046983
1X_vs_4H	MYZPE13164_G006_v1.0_000035380	317.011	8.30839	1.24248e-32	8.92846e-31			Nuclease harbi1-like protein	NULL
1X_vs_4H	MYZPE13164_G006_v1.0_000022190	289.048	8.17517	1.38568e-30	9.05225e-29	Acyrthosiphon pisum BAC VMRC38-20-A9 (Benaroya Research Institute VMRC38 Acrythosiphon pisum (Pea Aphid) BAC library) complete sequence	1.30165e-57	Unknown protein	NULL
1X_vs_4H	MYZPE13164_G006_v1.0_000016900	280.094	8.12977	1.80149e-75	4.73615e-73	PREDICTED: Acyrthosiphon pisum uncharacterized LOC100574797 (LOC100574797), transcript variant X1, mRNA	0	Transposase	GO:0046872|GO:0008270|GO:0003676
1X_vs_4H	MYZPE13164_G006_v1.0_000062360	263.852	8.04358	9.47644e-28	5.43333e-26	PREDICTED: Acyrthosiphon pisum uncharacterized LOC107882799 (LOC107882799), mRNA	0	Alkaline nuclease	GO:0004518|GO:0090305|GO:0003677
1X_vs_4H	MYZPE13164_G006_v1.0_000108060	262.34	8.03529	3.77267e-28	2.19814e-26	PREDICTED: Diuraphis noxia uncharacterized LOC107172574 (LOC107172574), mRNA	0	Thymidylate kinase	GO:0016301|GO:0016310
1X_vs_4H	MYZPE13164_G006_v1.0_000158120	247.043	7.94862	1.66877e-26	9.08471e-25	PREDICTED: Acyrthosiphon pisum putative inorganic phosphate cotransporter (LOC100163144), transcript variant X3, mRNA	2.7861e-120	Unknown protein	NULL
1X_vs_4H	MYZPE13164_G006_v1.0_000112170	198.414	7.63237	2.01438e-58	3.61884e-56	PREDICTED: Acyrthosiphon pisum uncharacterized LOC107882854 (LOC107882854), transcript variant X2, mRNA	0	THAP domain-containing protein 11	GO:0003676
1X_vs_4H	MYZPE13164_G006_v1.0_000109720	147.349	7.2031	1.44357e-45	1.69133e-43	PREDICTED: Acyrthosiphon pisum zinc finger MYM-type protein 1-like (LOC100574042), mRNA	1.99957e-126	Zinc finger MYM-type protein 1	GO:0003676|GO:0046983
1X_vs_4H	MYZPE13164_G006_v1.0_000097990	138.775	7.1166	4.04723e-17	1.14502e-15	PREDICTED: Acyrthosiphon pisum 52 kDa repressor of the inhibitor of the protein kinase-like (LOC103309605), mRNA	0	Zinc finger MYM-type protein 1	GO:0003676
1X_vs_4H	MYZPE13164_G006_v1.0_000035570	122.37	6.93511	2.25255e-15	5.34806e-14			Cyclic-nucleotide-gated cation channel, putative	GO:0005216|GO:0016021|GO:0071805|GO:0006810|GO:0034220|GO:0016020|GO:0042391|GO:0005249|GO:0055085|GO:0006811|GO:0005887
1X_vs_4H	MYZPE13164_G006_v1.0_000074360	91.8618	6.52139	2.66639e-12	4.62817e-11			AAEL014751-PA	NULL
1X_vs_4H	MYZPE13164_G006_v1.0_000104680	88.4569	6.4669	2.1152e-30	1.37348e-28			Zinc finger MYM-type protein 1	GO:0003676
1X_vs_4H	MYZPE13164_G006_v1.0_000107980	84.0223	6.3927	1.70365e-48	2.21249e-46	Acyrthosiphon pisum legumain-like (LOC100168946), mRNA	0	ACYPI009609 protein	GO:0006508|GO:0008233
1X_vs_4H	MYZPE13164_G006_v1.0_000167200	77.1553	6.26969	1.43933e-10	1.93382e-09			ACYPI004387 protein	NULL
1X_vs_4H	MYZPE13164_G006_v1.0_000046660	74.3815	6.21687	2.40445e-26	1.28943e-24	PREDICTED: Diuraphis noxia plexin-B2-like (LOC107165098), mRNA	0	Plexin-A4	GO:0071526|GO:0016020|GO:0017154|GO:0016021|GO:0007165
1X_vs_4H	MYZPE13164_G006_v1.0_000196190	73.7321	6.20422	2.74576e-159	2.27666e-156	PREDICTED: Acyrthosiphon pisum uncharacterized LOC107883698 (LOC107883698), ncRNA	0	PheT_0 protein	NULL
1X_vs_4H	MYZPE13164_G006_v1.0_000155110	69.4983	6.11891	7.98561e-25	3.96668e-23	PREDICTED: Acyrthosiphon pisum muscle segmentation homeobox (LOC100575011), mRNA	0	Unknown protein	NULL
1X_vs_4H	MYZPE13164_G006_v1.0_000037970	58.3299	5.86616	3.07995e-97	1.03746e-94			Nuclease harbi1-like protein	NULL
1X_vs_4H	MYZPE13164_G006_v1.0_000179640	56.1602	5.81148	5.72959e-21	2.19004e-19	PREDICTED: Acyrthosiphon pisum uncharacterized LOC100569770 (LOC100569770), transcript variant X3, mRNA	3.08011e-112	Unknown protein	NULL
1X_vs_4H	MYZPE13164_G006_v1.0_000025180	54.7371	5.77445	7.02149e-64	1.48401e-61			Zinc finger protein 862	GO:0046983|GO:0003676
1X_vs_4H	MYZPE13164_G006_v1.0_000173100	49.9112	5.64129	7.3877e-43	7.44225e-41	PREDICTED: Acyrthosiphon pisum putative uncharacterized protein DDB_G0289263 (LOC107883738), mRNA	0	Unknown protein	NULL
1X_vs_4H	MYZPE13164_G006_v1.0_000044900	43.1117	5.43001	9.36241e-89	2.96816e-86	PREDICTED: Acyrthosiphon pisum ankyrin-3 (LOC100167995), transcript variant X7, mRNA	0	AGAP002273-PA	NULL
1X_vs_4H	MYZPE13164_G006_v1.0_000114420	42.5128	5.40983	1.56816e-48	2.08681e-46	PREDICTED: Acyrthosiphon pisum protein 5NUC (LOC100569100), partial mRNA	1.92323e-58	Apyrase	GO:0009166|GO:0000166|GO:0016787|GO:0005576|GO:0046872|GO:0005524|GO:0016788
1X_vs_4H	MYZPE13164_G006_v1.0_000173750	39.1977	5.2927	1.96182e-221	3.52441e-218			Zygote-specific class v copy b protein	GO:0016020|GO:0016021
1X_vs_4H	MYZPE13164_G006_v1.0_000082250	38.6103	5.27091	9.32156e-22	3.77733e-20			Unknown protein	NULL
1X_vs_4H	MYZPE13164_G006_v1.0_000013750	38.0947	5.25152	3.19367e-55	5.06244e-53	PREDICTED: Acyrthosiphon pisum uncharacterized LOC107883659 (LOC107883659), mRNA	0	Zinc finger protein	NULL
1X_vs_4H	MYZPE13164_G006_v1.0_000082020	35.2302	5.13874	8.3694e-26	4.37113e-24			AAEL006846-PA	NULL
1X_vs_4H	MYZPE13164_G006_v1.0_000120360	34.7942	5.12078	8.31597e-14	1.68809e-12	PREDICTED: Acyrthosiphon pisum uncharacterized LOC100165998 (LOC100165998), mRNA	0	Nuclease harbi1-like protein	NULL
1X_vs_4H	MYZPE13164_G006_v1.0_000062530	32.633	5.02826	5.01396e-13	9.42596e-12	PREDICTED: Acyrthosiphon pisum uncharacterized histidine-rich protein DDB_G0274557-like (LOC107885108), mRNA	0	Unknown protein	NULL
1X_vs_4H	MYZPE13164_G006_v1.0_000030550	31.3719	4.9714	1.39463e-12	2.49299e-11			Nuclear gtpase slip-gc-like isoform x6 protein	NULL
1X_vs_4H	MYZPE13164_G006_v1.0_000144500	30.9078	4.9499	1.88286e-29	1.14663e-27	PREDICTED: Acyrthosiphon pisum probable ATP-dependent DNA helicase HFM1 (LOC100167926), mRNA	0	ATP-dependent DNA helicase MER3, putative	GO:0003676|GO:0004386|GO:0003677|GO:0006351|GO:0003899|GO:0005524
1X_vs_4H	MYZPE13164_G006_v1.0_000025170	30.6489	4.93776	6.94466e-24	3.22657e-22			Histidine--tRNA ligase	GO:0046983|GO:0003676|GO:0016874
1X_vs_4H	MYZPE13164_G006_v1.0_000007670	29.8657	4.90042	8.43369e-10	1.01458e-08	PREDICTED: Acyrthosiphon pisum uncharacterized LOC100573859 (LOC100573859), mRNA	0	Unknown protein	NULL
1X_vs_4H	MYZPE13164_G006_v1.0_000104180	29.8552	4.89991	9.30522e-32	6.42955e-30			Dynamin-like Protein	GO:0000166|GO:0005525|GO:0003924
1X_vs_4H	MYZPE13164_G006_v1.0_000181920	26.8542	4.74708	7.90167e-35	6.30904e-33			Unknown protein	NULL
1X_vs_4H	MYZPE13164_G006_v1.0_000004400	26.7896	4.7436	4.81644e-16	1.21017e-14	PREDICTED: Acyrthosiphon pisum ring canal kelch homolog (LOC100160912), mRNA	0	Ring canal kelch-like protein	GO:0050801|GO:0031463|GO:0016567
1X_vs_4H	MYZPE13164_G006_v1.0_000034810	25.8017	4.68939	8.80414e-16	2.15192e-14	PREDICTED: Acyrthosiphon pisum tubulin beta chain (LOC100166459), transcript variant X2, mRNA	8.81846e-140	Tubulin beta-1 chain	GO:0000166|GO:0051298|GO:0007017|GO:0005737|GO:0005856|GO:0005874|GO:0005200|GO:0016203|GO:0003924|GO:0005525
1X_vs_4H	MYZPE13164_G006_v1.0_000086510	25.016	4.64478	6.00326e-23	2.60924e-21	PREDICTED: Diuraphis noxia uncharacterized LOC107173189 (LOC107173189), mRNA	0	Zinc finger MYM-type protein 1	GO:0046983|GO:0003676
1X_vs_4H	MYZPE13164_G006_v1.0_000037960	24.4574	4.6122	3.56752e-15	8.32343e-14	PREDICTED: Acyrthosiphon pisum transcription factor Adf-1-like (LOC107882342), mRNA	0	Transcription factor Adf-1	NULL
1X_vs_4H	MYZPE13164_G006_v1.0_000104280	23.2225	4.53745	1.21035e-34	9.52287e-33	TPA_inf: Myzus persicae cathepsin B (catb-3098) mRNA, partial cds	0	Cathepsin B	GO:0004197|GO:0050790|GO:0006508|GO:0008234
1X_vs_4H	MYZPE13164_G006_v1.0_000007720	23.1225	4.53123	8.5486e-42	8.30139e-40	Acyrthosiphon pisum mRNA, clone: ACI0AAC1YD01, full-insert cDNA sequence based on ESTs (5'-EST:ACI0AAC1YD01AAM1, 3'-EST ACI0AAC1YD01NM1)	0	Unknown protein	NULL
1X_vs_4H	MYZPE13164_G006_v1.0_000151140	22.2687	4.47694	6.80267e-119	3.85926e-116	PREDICTED: Acyrthosiphon pisum uncharacterized LOC100575757 (LOC100575757), ncRNA	3.62548e-111	Unknown protein	NULL
1X_vs_4H	MYZPE13164_G006_v1.0_000049160	21.4362	4.42198	3.37073e-13	6.43063e-12	Acyrthosiphon pisum mRNA, clone: ACI0AAF26YI16, full-insert cDNA sequence based on ESTs (5'-EST:ACI0AAF26YI16AAM1, 3'-EST ACI2AAF4YH13BBM1)	0	Cathepsin B-N	GO:0050790|GO:0006508|GO:0008234|GO:0004197
1X_vs_4H	MYZPE13164_G006_v1.0_000107090	20.2791	4.34192	1.45085e-233	5.2129e-230	Myzus persicae strain Daegwallyeong 18S ribosomal RNA gene, partial sequence; internal transcribed spacer 1, 5.8S ribosomal RNA gene, and internal transcribed spacer 2, complete sequence; and 28S ribosomal RNA gene, partial sequence	0	Unknown protein	NULL
1X_vs_4H	MYZPE13164_G006_v1.0_000122260	20.2303	4.33844	1.89232e-58	3.45717e-56	Acyrthosiphon pisum cuticular protein 37 (cp37), mRNA	0	ACYPI007928 protein	GO:0042302
1X_vs_4H	MYZPE13164_G006_v1.0_000070160	19.5089	4.28606	4.46798e-20	1.60001e-18			ACYPI45293 protein	NULL
1X_vs_4H	MYZPE13164_G006_v1.0_000124330	19.1577	4.25985	1.94917e-304	2.10101e-300	M.persicae mRNA for esterase FE4	0	Carboxylic ester hydrolase	GO:0016787
1X_vs_4H	MYZPE13164_G006_v1.0_000168930	19.1524	4.25946	4.33811e-56	7.08492e-54	PREDICTED: Acyrthosiphon pisum RNA-binding protein 14 (LOC100164760), mRNA	7.12183e-58	Unknown protein	NULL
1X_vs_4H	MYZPE13164_G006_v1.0_000084780	18.7079	4.22557	1.22112e-11	1.96748e-10			Tol2 transposase	GO:0046983|GO:0003676
1X_vs_4H	MYZPE13164_G006_v1.0_000101880	17.2065	4.10489	2.50556e-07	1.99611e-06	PREDICTED: Acyrthosiphon pisum inositol-trisphosphate 3-kinase B (LOC100165797), transcript variant X2, mRNA	7.8181e-94	Inositol-trisphosphate 3-kinase B	GO:0016310|GO:0008440|GO:0016301
1X_vs_4H	MYZPE13164_G006_v1.0_000116710	16.5443	4.04826	4.46051e-16	1.12336e-14			Unknown protein	NULL
1X_vs_4H	MYZPE13164_G006_v1.0_000022310	15.4969	3.95391	6.29077e-22	2.5881e-20	PREDICTED: Acyrthosiphon pisum 26S protease regulatory subunit 4 (LOC100168707), mRNA	0	26S protease regulatory subunit 4	GO:0006974|GO:0005634|GO:0030163|GO:0016787|GO:0016887|GO:0031597|GO:0036402|GO:0007052|GO:1901800|GO:0017025|GO:0008540|GO:0090307|GO:0000502|GO:0043161|GO:0031595|GO:0005524|GO:0005737|GO:0045899|GO:0008283|GO:0000166|GO:0000022|GO:0005838|GO:0030433
1X_vs_4H	MYZPE13164_G006_v1.0_000082180	15.1885	3.9249	1.00355e-102	3.60574e-100	M.persicae mRNA for esterase FE4	3.35006e-65	Carboxylic ester hydrolase	GO:0016787
1X_vs_4H	MYZPE13164_G006_v1.0_000066890	15.0516	3.91184	4.29174e-21	1.64629e-19			Centrosomal and chromosomal factor	NULL
1X_vs_4H	MYZPE13164_G006_v1.0_000074000	14.3872	3.84672	6.30198e-38	5.66076e-36	PREDICTED: Diuraphis noxia plexin-B2-like (LOC107165098), mRNA	0	Plexin-A4	GO:0016020|GO:0017154|GO:0071526|GO:0007165|GO:0016021
1X_vs_4H	MYZPE13164_G006_v1.0_000120610	14.1939	3.8272	8.52469e-26	4.41767e-24	PREDICTED: Acyrthosiphon pisum staphylococcal nuclease domain-containing protein 1 (LOC100169293), mRNA	7.97929e-135	Nuclease domain-containing protein 1	GO:1903506|GO:0003712|GO:0035194|GO:0016442|GO:0031047
1X_vs_4H	MYZPE13164_G006_v1.0_000170860	14.1899	3.8268	8.42769e-54	1.24441e-51	Acyrthosiphon pisum BAC VMRC38-10-A7 (Benaroya Research Institute VMRC38 Acrythosiphon pisum (Pea Aphid) BAC library) complete sequence	0	Nuclease harbi1-like protein	NULL
1X_vs_4H	MYZPE13164_G006_v1.0_000067280	14.0439	3.81187	2.47758e-11	3.82058e-10	PREDICTED: Diuraphis noxia sulfide:quinone oxidoreductase, mitochondrial (LOC107173529), mRNA	0	Sulfide:quinone oxidoreductase, mitochondrial	GO:0016491|GO:0055114
1X_vs_4H	MYZPE13164_G006_v1.0_000144520	13.9815	3.80544	8.42921e-27	4.61211e-25	PREDICTED: Diuraphis noxia uncharacterized LOC107168479 (LOC107168479), mRNA	0	U5 small nuclear ribonucleoprotein 200 kDa helicase	GO:0003676|GO:0019013|GO:0004386|GO:0030529|GO:0005524
1X_vs_4H	MYZPE13164_G006_v1.0_000178960	13.8861	3.79557	6.79409e-30	4.28266e-28			TATA box-binding protein-associated factor RNA polymerase I subunit B	NULL
1X_vs_4H	MYZPE13164_G006_v1.0_000109140	13.1644	3.71857	2.54899e-104	1.01761e-101			Transposon Ty3-G Gag-Pol polyprotein	GO:0006508|GO:0003676|GO:0015074|GO:0004190
1X_vs_4H	MYZPE13164_G006_v1.0_000153380	13.0967	3.71113	3.72368e-19	1.24265e-17	PREDICTED: Acyrthosiphon pisum general transcription factor IIH subunit 4 (LOC100160821), mRNA	0	General transcription factor IIH subunit 4	GO:0005634|GO:0032508|GO:0006289|GO:0000439|GO:0004003
1X_vs_4H	MYZPE13164_G006_v1.0_000026280	12.7539	3.67286	5.40115e-08	4.79169e-07			Zinc finger mym-type protein 1-like protein	GO:0046983|GO:0003676
1X_vs_4H	MYZPE13164_G006_v1.0_000116420	12.6149	3.65706	2.35793e-104	9.77544e-102			Down syndrome cell adhesion molecule protein	GO:0016021|GO:0016020
1X_vs_4H	MYZPE13164_G006_v1.0_000107850	12.5345	3.64783	3.1312e-24	1.49341e-22	PREDICTED: Acyrthosiphon pisum ubiquitin-conjugating enzyme E2 W-like (LOC100570490), mRNA	2.01271e-102	Ubiquitin conjugating enzyme E2	NULL
1X_vs_4H	MYZPE13164_G006_v1.0_000153530	12.4531	3.63843	1.07191e-13	2.14361e-12	PREDICTED: Acyrthosiphon pisum monocarboxylate transporter 12 (LOC100159134), mRNA	0	Unknown protein	NULL
1X_vs_4H	MYZPE13164_G006_v1.0_000086520	12.216	3.6107	1.04605e-50	1.44556e-48	PREDICTED: Acyrthosiphon pisum uncharacterized LOC100169243 (LOC100169243), mRNA	0	ACYPI009881 protein	NULL
1X_vs_4H	MYZPE13164_G006_v1.0_000011290	12.1556	3.60355	1.19994e-14	2.67235e-13			Zinc finger MYM-type protein 1	GO:0003676|GO:0046983
1X_vs_4H	MYZPE13164_G006_v1.0_000186410	11.9987	3.58481	8.39657e-12	1.37339e-10			Thap domain-containing protein 1-like isoform 1 protein	GO:0003676
1X_vs_4H	MYZPE13164_G006_v1.0_000141000	11.8336	3.56482	4.53044e-22	1.87102e-20	Acyrthosiphon pisum mRNA, clone: ACI0AAF26YI16, full-insert cDNA sequence based on ESTs (5'-EST:ACI0AAF26YI16AAM1, 3'-EST ACI2AAF4YH13BBM1)	0	Cathepsin B-N	GO:0006508|GO:0050790|GO:0008234|GO:0004197
1X_vs_4H	MYZPE13164_G006_v1.0_000160790	11.7329	3.55249	2.29026e-07	1.83545e-06	PREDICTED: Acyrthosiphon pisum general transcription factor IIH subunit 4 (LOC100160821), mRNA	0	General transcription factor IIH subunit 4	GO:0005634|GO:0000439|GO:0004003|GO:0032508|GO:0006289
1X_vs_4H	MYZPE13164_G006_v1.0_000104270	11.4336	3.5152	2.30147e-33	1.72275e-31	TPA_inf: Myzus persicae cathepsin B (catb-16D) mRNA, complete cds	0	Cathepsin B	GO:0006508|GO:0050790|GO:0008234|GO:0004197
1X_vs_4H	MYZPE13164_G006_v1.0_000187200	11.1601	3.48028	2.12241e-21	8.31907e-20	PREDICTED: Diuraphis noxia connectin (LOC107173432), mRNA	2.07575e-148	Unknown protein	NULL
1X_vs_4H	MYZPE13164_G006_v1.0_000141010	10.9181	3.44866	2.31098e-16	5.988e-15	Acyrthosiphon pisum mRNA, clone: ACI0AAF26YI16, full-insert cDNA sequence based on ESTs (5'-EST:ACI0AAF26YI16AAM1, 3'-EST ACI2AAF4YH13BBM1)	0	Cathepsin B-N	GO:0006508|GO:0050790|GO:0008234|GO:0004197
1X_vs_4H	MYZPE13164_G006_v1.0_000197830	10.9017	3.44648	9.01108e-09	9.18926e-08	PREDICTED: Diuraphis noxia mediator of RNA polymerase II transcription subunit 22 (LOC107165929), mRNA	0	Mediator of RNA polymerase II transcription subunit 22	GO:0006357|GO:0001104|GO:0016592
1X_vs_4H	MYZPE13164_G006_v1.0_000088100	10.8881	3.44469	4.93982e-16	1.23829e-14	Acyrthosiphon pisum uncharacterized LOC100168276 (LOC100168276), mRNA	0	ACYPI008994 protein	GO:0016020|GO:0016021
1X_vs_4H	MYZPE13164_G006_v1.0_000150170	10.8534	3.44007	1.67678e-71	4.20325e-69	TPA_inf: Myzus persicae cathepsin B (catb-84) mRNA, complete cds	0	Cathepsin B	GO:0006508|GO:0050790|GO:0008234|GO:0004197
1X_vs_4H	MYZPE13164_G006_v1.0_000050360	10.3898	3.37709	1.13006e-09	1.32401e-08			Unknown protein	NULL
1X_vs_4H	MYZPE13164_G006_v1.0_000006080	10.1351	3.34129	4.88805e-14	1.01519e-12	PREDICTED: Acyrthosiphon pisum zinc finger BED domain-containing protein 1-like (LOC100569316), mRNA	0	Zinc finger BED domain-containing protein 1	GO:0003676|GO:0046983
1X_vs_4H	MYZPE13164_G006_v1.0_000156160	10.0468	3.32866	2.03615e-46	2.46603e-44			RNA-directed DNA polymerase from mobile element jockey	GO:0003964|GO:0016740|GO:0016779|GO:0006278
1X_vs_4H	MYZPE13164_G006_v1.0_000099590	10.0301	3.32626	9.36458e-26	4.82971e-24			ACYPI009505 protein	NULL
1X_vs_4H	MYZPE13164_G006_v1.0_000122250	9.8738	3.30361	7.86326e-08	6.78065e-07			ACYPI007928 protein	GO:0042302
1X_vs_4H	MYZPE13164_G006_v1.0_000170250	9.86296	3.30202	3.8263e-17	1.08536e-15			Thap domain-containing protein 1-like isoform 1 protein	GO:0003676
1X_vs_4H	MYZPE13164_G006_v1.0_000100440	9.67912	3.27488	4.39968e-51	6.15898e-49	PREDICTED: Acyrthosiphon pisum KH domain-containing protein akap-1 (LOC100165135), transcript variant X3, mRNA	0	Tudor domain protein	GO:0003723|GO:0003676
1X_vs_4H	MYZPE13164_G006_v1.0_000183790	9.5751	3.25929	4.29001e-48	5.44024e-46	PREDICTED: Diuraphis noxia vitelline membrane protein Vm26Ab-like (LOC107167821), mRNA	0	ACYPI002442 protein	NULL
1X_vs_4H	MYZPE13164_G006_v1.0_000142910	9.30369	3.2178	2.02605e-11	3.16964e-10			Ephrin-B1	GO:0016020
1X_vs_4H	MYZPE13164_G006_v1.0_000037190	9.27742	3.21372	3.75056e-10	4.773e-09			Neurexin-2-beta	GO:0016021|GO:0016020
1X_vs_4H	MYZPE13164_G006_v1.0_000129570	9.24018	3.20792	2.72386e-61	5.33826e-59	PREDICTED: Diuraphis noxia radical S-adenosyl methionine domain-containing protein 2-like (LOC107164596), mRNA	0	Radical S-adenosyl methionine domain-containing protein 2-like Protein	GO:0005811|GO:0003824|GO:0051536|GO:0005789|GO:0051607
1X_vs_4H	MYZPE13164_G006_v1.0_000099600	9.15516	3.19458	1.97299e-10	2.60943e-09	Acyrthosiphon pisum uncharacterized LOC100166768 (LOC100166768), mRNA	1.87302e-116	ACYPI001065 protein	NULL
1X_vs_4H	MYZPE13164_G006_v1.0_000117350	9.11125	3.18765	5.12554e-17	1.4313e-15	Acyrthosiphon pisum uncharacterized LOC100570671 (ACYPI38480), mRNA	4.5012e-59	ACYPI38480 protein	NULL
1X_vs_4H	MYZPE13164_G006_v1.0_000030500	9.09648	3.18531	1.20569e-65	2.70752e-63			Low-density lipoprotein receptor-related protein 2	GO:0005509
1X_vs_4H	MYZPE13164_G006_v1.0_000075590	8.99471	3.16908	4.09471e-07	3.1051e-06			Unknown protein	NULL
1X_vs_4H	MYZPE13164_G006_v1.0_000063430	8.9543	3.16258	4.21883e-05	0.000208027	Acyrthosiphon pisum omega-amidase NIT2-like (LOC100163597), mRNA	0	Nitrilase and fragile histidine triad fusion protein NitFhit-like Protein	GO:0016810|GO:0006807
1X_vs_4H	MYZPE13164_G006_v1.0_000153220	8.89288	3.15265	2.13267e-61	4.25704e-59	PREDICTED: Acyrthosiphon pisum MAGE-like protein 2 (LOC100166950), mRNA	0	Neurofilament heavy polypeptide	NULL
1X_vs_4H	MYZPE13164_G006_v1.0_000160430	8.88249	3.15096	4.51028e-36	3.76871e-34	PREDICTED: Diuraphis noxia cuticle protein 7-like (LOC107167338), partial mRNA	0	Cuticle protein	GO:0042302
1X_vs_4H	MYZPE13164_G006_v1.0_000201330	8.21429	3.03814	3.01818e-14	6.39155e-13	PREDICTED: Acyrthosiphon pisum uncharacterized LOC100574541 (LOC100574541), transcript variant X1, mRNA	0	CUB domain-containing protein	NULL
1X_vs_4H	MYZPE13164_G006_v1.0_000045410	8.18075	3.03223	5.68034e-170	5.56622e-167	M.persicae mRNA for esterase FE4	0	Carboxylic ester hydrolase	GO:0016787
1X_vs_4H	MYZPE13164_G006_v1.0_000171090	7.88059	2.9783	1.11794e-10	1.52922e-09	PREDICTED: Acyrthosiphon pisum uncharacterized LOC100574851 (LOC100574851), mRNA	0	Osiris 16	GO:0016020|GO:0016021
1X_vs_4H	MYZPE13164_G006_v1.0_000029250	7.66907	2.93905	2.45273e-08	2.30899e-07	PREDICTED: Acyrthosiphon pisum store-operated calcium entry regulator STIMATE (LOC100161490), transcript variant X2, mRNA	4.8696e-153	AAEL001051-PA	NULL
1X_vs_4H	MYZPE13164_G006_v1.0_000157230	7.63877	2.93334	1.5924e-16	4.24862e-15			Unknown protein	NULL
1X_vs_4H	MYZPE13164_G006_v1.0_000193070	7.61008	2.92791	1.14661e-12	2.05988e-11			Unknown protein	NULL
1X_vs_4H	MYZPE13164_G006_v1.0_000004210	7.35635	2.87899	4.75616e-09	5.05091e-08			Unknown protein	NULL
1X_vs_4H	MYZPE13164_G006_v1.0_000059950	7.22717	2.85343	4.66458e-13	8.79012e-12			Unknown protein	NULL
1X_vs_4H	MYZPE13164_G006_v1.0_000120680	7.16331	2.84063	1.55002e-06	1.04882e-05			Triple functional domain protein	GO:0043547|GO:0006468|GO:0005089|GO:0004674|GO:0005085|GO:0035023
1X_vs_4H	MYZPE13164_G006_v1.0_000026590	7.15412	2.83877	1.05937e-07	8.94198e-07	PREDICTED: Diuraphis noxia vesicle-trafficking protein SEC22b (LOC107165928), mRNA	0	Vesicle-trafficking protein SEC22b	GO:0016021|GO:0006810|GO:0016192|GO:0016020
1X_vs_4H	MYZPE13164_G006_v1.0_000172770	7.09342	2.82648	1.5374e-14	3.36823e-13	PREDICTED: Acyrthosiphon pisum uncharacterized LOC103310381 (LOC103310381), mRNA	8.0874e-32	ACYPI38480 protein	NULL
1X_vs_4H	MYZPE13164_G006_v1.0_000089620	6.97476	2.80214	1.4941e-83	4.4736e-81	PREDICTED: Acyrthosiphon pisum lipoamide acyltransferase component of branched-chain alpha-keto acid dehydrogenase complex, mitochondrial (LOC100165054), mRNA	0	Lipoamide acyltransferase component of branched-chain alpha-keto acid dehydrogenase complex, mitochondrial	GO:0016746|GO:0016740|GO:0008152
1X_vs_4H	MYZPE13164_G006_v1.0_000002250	6.76598	2.7583	2.50742e-12	4.38046e-11	PREDICTED: Acyrthosiphon pisum inositol-trisphosphate 3-kinase B (LOC100165797), transcript variant X2, mRNA	1.63154e-118	AGAP012960-PA	NULL
1X_vs_4H	MYZPE13164_G006_v1.0_000002600	6.68738	2.74144	9.11742e-15	2.06464e-13	PREDICTED: Diuraphis noxia uncharacterized LOC107165419 (LOC107165419), transcript variant X5, mRNA	5.34358e-76	Unknown protein	NULL
1X_vs_4H	MYZPE13164_G006_v1.0_000191060	6.57429	2.71683	5.28399e-07	3.90914e-06			Zinc finger MYM-type protein 1	GO:0046983|GO:0003676
1X_vs_4H	MYZPE13164_G006_v1.0_000174560	6.4878	2.69773	5.54127e-30	3.51349e-28			Neurofilament heavy polypeptide	NULL
1X_vs_4H	MYZPE13164_G006_v1.0_000183850	6.46216	2.69202	1.76494e-29	1.0871e-27	PREDICTED: Diuraphis noxia uncharacterized LOC107170984 (LOC107170984), mRNA	0	Zinc finger MYM-type protein 1	GO:0003676|GO:0046983
1X_vs_4H	MYZPE13164_G006_v1.0_000000820	6.40388	2.67895	6.82669e-15	1.559e-13	PREDICTED: Acyrthosiphon pisum pickpocket protein 11-like (LOC107882814), mRNA	2.26793e-166	Sodium channel protein Nach	GO:0006810|GO:0006814|GO:0016020|GO:0016021|GO:0035725|GO:0006811|GO:0005272
1X_vs_4H	MYZPE13164_G006_v1.0_000079410	6.39959	2.67798	8.39432e-26	4.37113e-24			Maker589	NULL
1X_vs_4H	MYZPE13164_G006_v1.0_000168940	6.39749	2.6775	5.4201e-14	1.11708e-12	PREDICTED: Diuraphis noxia protein SSXT-like (LOC107165174), mRNA	0	ACYPI007464 protein	NULL
1X_vs_4H	MYZPE13164_G006_v1.0_000183490	6.39577	2.67712	1.17055e-34	9.27744e-33	PREDICTED: Acyrthosiphon pisum uncharacterized LOC100569994 (LOC100569994), mRNA	0	Unknown protein	NULL
1X_vs_4H	MYZPE13164_G006_v1.0_000170870	6.38788	2.67534	2.6267e-19	8.86059e-18	Acyrthosiphon pisum BAC VMRC38-10-A7 (Benaroya Research Institute VMRC38 Acrythosiphon pisum (Pea Aphid) BAC library) complete sequence	2.41233e-149	Zinc finger protein 26	GO:0046872|GO:0003676
1X_vs_4H	MYZPE13164_G006_v1.0_000019890	6.28145	2.6511	5.18382e-38	4.73529e-36	PREDICTED: Acyrthosiphon pisum coiled-coil domain-containing protein 39-like (LOC100574503), transcript variant X1, mRNA	0	Coiled-coil domain-containing protein 39	GO:0003341|GO:0036159|GO:0005930
1X_vs_4H	MYZPE13164_G006_v1.0_000026570	6.20449	2.63331	6.29841e-21	2.3738e-19	Acyrthosiphon pisum ribosomal protein L7Ae-like (LOC100166754), mRNA	4.60026e-59	ACYPI007603 protein	GO:0030529|GO:0042254
1X_vs_4H	MYZPE13164_G006_v1.0_000138580	6.17676	2.62685	2.73384e-51	3.87738e-49	PREDICTED: Acyrthosiphon pisum annexin B11-like (LOC100167881), mRNA	0	Unkown protein	NULL
1X_vs_4H	MYZPE13164_G006_v1.0_000083420	6.16202	2.6234	1.42839e-06	9.73854e-06			Monocarboxylate transporter 12-like protein	NULL
1X_vs_4H	MYZPE13164_G006_v1.0_000068550	6.15095	2.62081	1.39428e-31	9.51199e-30			120.7 kDa protein in NOF-FB transposable element	NULL
1X_vs_4H	MYZPE13164_G006_v1.0_000164160	6.14619	2.61969	2.35511e-54	3.5258e-52			Unknown protein	NULL
1X_vs_4H	MYZPE13164_G006_v1.0_000054190	6.14615	2.61968	1.88082e-45	2.17994e-43	PREDICTED: Diuraphis noxia 70 kDa peptidyl-prolyl isomerase-like (LOC107162630), transcript variant X3, mRNA	0	Peptidyl-prolyl cis-trans isomerase FKBP4	GO:0016853
1X_vs_4H	MYZPE13164_G006_v1.0_000008490	5.97992	2.58013	7.0072e-57	1.18017e-54	PREDICTED: Acyrthosiphon pisum facilitated trehalose transporter Tret1 (LOC100166904), transcript variant X1, mRNA	0	Facilitated trehalose transporter Tret1	GO:0022857|GO:0016020|GO:0055085|GO:0016021|GO:0005215
1X_vs_4H	MYZPE13164_G006_v1.0_000147340	5.8766	2.55498	1.55827e-09	1.7945e-08	Acyrthosiphon pisum BAC VMRC38-20-A10 (Benaroya Research Institute VMRC38 Acrythosiphon pisum (Pea Aphid) BAC library) complete sequence	0	Gag-pol polyprotein	NULL
1X_vs_4H	MYZPE13164_G006_v1.0_000072570	5.8427	2.54664	2.46986e-33	1.82347e-31			ACYPI001000 protein	GO:0016021|GO:0016020
1X_vs_4H	MYZPE13164_G006_v1.0_000141700	5.83838	2.54557	2.39091e-33	1.77735e-31	PREDICTED: Acyrthosiphon pisum facilitated trehalose transporter Tret1 (LOC100161021), mRNA	0	Facilitated trehalose transporter Tret1	GO:0016020|GO:0022857|GO:0055085|GO:0005215|GO:0016021
1X_vs_4H	MYZPE13164_G006_v1.0_000188530	5.72908	2.5183	8.29922e-56	1.33518e-53	PREDICTED: Diuraphis noxia 40S ribosomal protein S3 (LOC107169999), transcript variant X2, mRNA	0	40S ribosomal protein S3	GO:0015935|GO:0003735|GO:0030529|GO:0005840|GO:0003723|GO:0006412
1X_vs_4H	MYZPE13164_G006_v1.0_000123160	5.71432	2.51458	1.97462e-08	1.89532e-07			Transposase domain-containing protein	NULL
1X_vs_4H	MYZPE13164_G006_v1.0_000089820	5.70411	2.512	4.19544e-07	3.17575e-06			Unknown protein	NULL
1X_vs_4H	MYZPE13164_G006_v1.0_000117260	5.67745	2.50524	1.06462e-09	1.25143e-08	PREDICTED: Acyrthosiphon pisum uncharacterized LOC103309970 (LOC103309970), mRNA	3.77991e-109	Limulus clotting factor C	GO:0004252|GO:0006508
1X_vs_4H	MYZPE13164_G006_v1.0_000025670	5.65664	2.49994	0.00192299	0.0061562	Acyrthosiphon pisum CG14095-like (LOC100164752), mRNA &gt;gi|239791397|dbj|AK341941.1| Acyrthosiphon pisum ACYPI005742 mRNA, clone: 183G19, complete cds, full-insert cDNA sequence based on the ESTs (5'-EST:EX638504, 3'-EST:EX639526)	2.84049e-104	ACYPI005742 protein	NULL
1X_vs_4H	MYZPE13164_G006_v1.0_000075890	5.61765	2.48997	5.9151e-10	7.24533e-09	Acyrthosiphon pisum ACYPI009545 mRNA, clone: 376C15, complete cds, full-insert cDNA sequence based on the ESTs (5'-EST:FF305506, 3'-EST:FF306977)	0	Dehydrogenase/reductase SDR family member 11	GO:0016491|GO:0055114
1X_vs_4H	MYZPE13164_G006_v1.0_000106410	5.61577	2.48948	1.13934e-14	2.55403e-13	PREDICTED: Diuraphis noxia esterase E4-like (LOC107164181), transcript variant X4, mRNA	0	Carboxylic ester hydrolase	GO:0016787
1X_vs_4H	MYZPE13164_G006_v1.0_000111630	5.61152	2.48839	9.24251e-31	6.14969e-29			Uridine 5'-monophosphate synthase	GO:0005875|GO:0044205|GO:0008152|GO:0016829|GO:0004588|GO:0016740|GO:0016831|GO:0016757|GO:0030431|GO:0009116|GO:0003824|GO:0006207|GO:0004590|GO:0006221
1X_vs_4H	MYZPE13164_G006_v1.0_000070170	5.55801	2.47457	2.89115e-12	5.00221e-11	PREDICTED: Acyrthosiphon pisum cuticle protein 16.5-like (LOC100572399), mRNA	1.96891e-146	ACYPI45293 protein	NULL
1X_vs_4H	MYZPE13164_G006_v1.0_000151930	5.54694	2.47169	0.000225289	0.000932922	PREDICTED: Acyrthosiphon pisum uncharacterized LOC100571913 (LOC100571913), transcript variant X4, mRNA	0	Unknown protein	NULL
1X_vs_4H	MYZPE13164_G006_v1.0_000097400	5.50804	2.46154	3.18255e-27	1.77744e-25	PREDICTED: Acyrthosiphon pisum homocysteine S-methyltransferase-like (LOC100168557), transcript variant X3, mRNA	0	Homocysteine S-methyltransferase, putative	GO:0008168|GO:0016740|GO:0032259
1X_vs_4H	MYZPE13164_G006_v1.0_000167280	5.4915	2.4572	2.38973e-08	2.25757e-07	PREDICTED: Acyrthosiphon pisum cuticle protein 19-like (LOC107884997), mRNA	1.919e-162	ACYPI004893 protein	GO:0042302
1X_vs_4H	MYZPE13164_G006_v1.0_000180750	5.4683	2.45109	1.63559e-48	2.15e-46			Bromodomain adjacent to zinc finger domain protein 2B	GO:0046872|GO:0005634|GO:0003677|GO:0008270
1X_vs_4H	MYZPE13164_G006_v1.0_000181580	5.4196	2.43819	1.48856e-05	8.11185e-05	PREDICTED: Acyrthosiphon pisum N-acetylmuramoyl-L-alanine amidase AmiD-like (LOC103308396), mRNA	0	N-acetylmuramoyl-l-alanine amidase	GO:0009253|GO:0008745
1X_vs_4H	MYZPE13164_G006_v1.0_000029870	5.39873	2.43262	3.05266e-44	3.29047e-42			GTP-binding protein 5	GO:0005525|GO:0000287|GO:0003924
1X_vs_4H	MYZPE13164_G006_v1.0_000180720	5.37963	2.42751	2.30996e-44	2.51506e-42			Protein split ends	GO:0030431|GO:0048749|GO:0007400|GO:0007173|GO:0007275|GO:0030177|GO:0000166|GO:0000398|GO:0007403|GO:0006355|GO:0035222|GO:0007379|GO:0008586|GO:0035321|GO:0007411|GO:0016055|GO:0007422|GO:0048106|GO:0006351|GO:0050832|GO:0003676|GO:0005634|GO:0003723
1X_vs_4H	MYZPE13164_G006_v1.0_000069460	5.37202	2.42547	3.12601e-10	4.04992e-09	PREDICTED: Acyrthosiphon pisum zinc finger homeobox protein 3 (LOC100161293), transcript variant X4, mRNA	0	Unknown protein	NULL
1X_vs_4H	MYZPE13164_G006_v1.0_000056980	5.35479	2.42083	9.91186e-18	3.00957e-16	PREDICTED: Acyrthosiphon pisum histone H1A, sperm-like (LOC100574891), mRNA	0	Histone H1	GO:0006334|GO:0000786|GO:0003677|GO:0005694|GO:0005634
1X_vs_4H	MYZPE13164_G006_v1.0_000127460	5.32693	2.4133	0.00583616	0.0159382	PREDICTED: Acyrthosiphon pisum uncharacterized LOC100166479 (LOC100166479), mRNA	0	Zinc finger protein 512B	NULL
1X_vs_4H	MYZPE13164_G006_v1.0_000060190	5.31314	2.40957	5.46175e-16	1.3565e-14	PREDICTED: Acyrthosiphon pisum protein slit (LOC100575134), mRNA	9.22524e-98	Unknown protein	NULL
1X_vs_4H	MYZPE13164_G006_v1.0_000012200	5.30663	2.4078	1.12079e-11	1.8167e-10	PREDICTED: Diuraphis noxia maltase A3-like (LOC107170207), transcript variant X2, mRNA	0	Maltase 2	GO:0005975|GO:0003824|GO:0008152|GO:0032450|GO:0016787|GO:0000023|GO:0016798|GO:0004558
1X_vs_4H	MYZPE13164_G006_v1.0_000114490	5.29622	2.40496	3.11033e-06	1.96981e-05	PREDICTED: Acyrthosiphon pisum pancreatic lipase-related protein 2-like (LOC107884657), mRNA	0	Pancreatic triacylglycerol lipase	GO:0005576|GO:0052689
1X_vs_4H	MYZPE13164_G006_v1.0_000028810	5.22859	2.38642	5.98084e-49	8.05843e-47			Low-density lipoprotein receptor-related protein 2	GO:0016020|GO:0005509|GO:0016021
1X_vs_4H	MYZPE13164_G006_v1.0_000099420	5.21186	2.3818	0.00116416	0.00397901	Acyrthosiphon pisum uncharacterized protein LOC100159715 (LOC100159715), mRNA	8.19801e-120	ACYPI001065 protein	NULL
1X_vs_4H	MYZPE13164_G006_v1.0_000135790	5.18304	2.3738	6.36025e-11	9.06841e-10			Unknown protein	NULL
1X_vs_4H	MYZPE13164_G006_v1.0_000137130	5.17292	2.37098	1.05996e-11	1.72587e-10			Transcription factor Adf-1	NULL
1X_vs_4H	MYZPE13164_G006_v1.0_000047560	5.16853	2.36975	3.52513e-15	8.25491e-14			Unknown protein	NULL
1X_vs_4H	MYZPE13164_G006_v1.0_000138750	5.14547	2.3633	3.11373e-17	9.0223e-16			Retrovirus-related Pol polyprotein from transposon 412-like Protein	GO:0003676|GO:0015074
1X_vs_4H	MYZPE13164_G006_v1.0_000174360	5.12481	2.3575	1.2378e-06	8.51998e-06			Unknown protein	NULL
1X_vs_4H	MYZPE13164_G006_v1.0_000148930	5.0958	2.34931	1.15568e-20	4.32538e-19	Acyrthosiphon pisum translocase of outer mitochondrial membrane 20 homolog (Tomm20), mRNA	0	Mitochondrial import receptor subunit TOM20-like protein	GO:0006886|GO:0005741|GO:0005739|GO:0005742|GO:0016021|GO:0016020|GO:0006605
1X_vs_4H	MYZPE13164_G006_v1.0_000035070	5.09153	2.3481	2.39591e-06	1.55261e-05			Unknown protein	NULL
1X_vs_4H	MYZPE13164_G006_v1.0_000097360	5.06345	2.34012	0.000157242	0.000678234	Acyrthosiphon pisum probable 28S ribosomal protein S26, mitochondrial (LOC100169336), mRNA &gt;gi|239788613|dbj|AK340354.1| Acyrthosiphon pisum ACYPI009963 mRNA, clone: 86E21, complete cds, full-insert cDNA sequence based on the ESTs (5'-EST:EX627121, 3'-	0	Mitochondrial 28S ribosomal protein S26, putative	GO:0005763|GO:0005840
1X_vs_4H	MYZPE13164_G006_v1.0_000023850	5.04565	2.33504	5.80598e-07	4.26894e-06	PREDICTED: Acyrthosiphon pisum uncharacterized LOC100167701 (LOC100167701), transcript variant X2, mRNA	0	Deoxyribonuclease i	GO:0046872|GO:0016787|GO:0003676
1X_vs_4H	MYZPE13164_G006_v1.0_000007710	5.01376	2.32589	6.25526e-82	1.82231e-79	Acyrthosiphon pisum mRNA, clone: ACI0AAF36YH12, full-insert cDNA sequence based on ESTs (5'-EST:ACI0AAF36YH12AAM2, 3'-EST ACI2AAF6YI11BBM1)	0	Cathepsin B	GO:0006508|GO:0008234
1X_vs_4H	MYZPE13164_G006_v1.0_000121420	4.99105	2.31934	1.45907e-13	2.90173e-12			DNA-directed RNA polymerase II subunit RPB1	GO:0032774|GO:0003899
1X_vs_4H	MYZPE13164_G006_v1.0_000120570	4.93876	2.30415	1.85565e-08	1.79074e-07	PREDICTED: Acyrthosiphon pisum uncharacterized LOC100571172 (LOC100571172), mRNA	3.71315e-128	Unknown protein	NULL
1X_vs_4H	MYZPE13164_G006_v1.0_000180770	4.88719	2.289	1.38099e-08	1.36191e-07			Unknown protein	NULL
1X_vs_4H	MYZPE13164_G006_v1.0_000085620	4.86756	2.2832	3.96307e-06	2.44522e-05	PREDICTED: Diuraphis noxia larval/pupal rigid cuticle protein 66-like (LOC107166163), mRNA	6.34219e-97	Cuticle protein	GO:0042302
1X_vs_4H	MYZPE13164_G006_v1.0_000103810	4.80597	2.26483	6.93397e-14	1.41555e-12	PREDICTED: Acyrthosiphon pisum cuticle protein-like (LOC100160737), transcript variant X1, mRNA	2.07604e-81	ACYPI002011 protein	NULL
1X_vs_4H	MYZPE13164_G006_v1.0_000191320	4.74679	2.24695	1.67907e-06	1.12976e-05			RNA-directed DNA polymerase from mobile element jockey	GO:0006278|GO:0003964
1X_vs_4H	MYZPE13164_G006_v1.0_000083270	4.70638	2.23462	1.04109e-05	5.84476e-05	PREDICTED: Acyrthosiphon pisum integrator complex subunit 10 (LOC100167362), transcript variant X2, mRNA	0	Integrator complex subunit 10	GO:0032039|GO:0016180
1X_vs_4H	MYZPE13164_G006_v1.0_000088150	4.69412	2.23086	4.33969e-86	1.3365e-83	PREDICTED: Acyrthosiphon pisum legumain (LOC100159991), mRNA	0	Legumain	GO:0006508|GO:0016021|GO:0008233|GO:0016020
1X_vs_4H	MYZPE13164_G006_v1.0_000100780	4.69063	2.22978	6.54845e-07	4.75005e-06	PREDICTED: Acyrthosiphon pisum histone H4 (LOC100164828), mRNA	2.20376e-105	Histone H4	GO:0046982|GO:0006334|GO:0006352|GO:0005634|GO:0005694|GO:0003677|GO:0000786
1X_vs_4H	MYZPE13164_G006_v1.0_000087390	4.68499	2.22805	4.1416e-09	4.4332e-08	PREDICTED: Acyrthosiphon pisum synaptic vesicle glycoprotein 2B-like (LOC100165367), mRNA	0	Synaptic vesicle glycoprotein 2B-like Protein	GO:0022857|GO:0016020|GO:0055085|GO:0016021
1X_vs_4H	MYZPE13164_G006_v1.0_000188070	4.64005	2.21414	9.34493e-24	4.28634e-22	PREDICTED: Acyrthosiphon pisum muscle segmentation homeobox (LOC100575011), mRNA	0	Muscle segmentation homeobox	GO:0003677|GO:0043565|GO:0006355
1X_vs_4H	MYZPE13164_G006_v1.0_000045420	4.63916	2.21386	9.22779e-77	2.48666e-74			Carboxylic ester hydrolase	GO:0016787
1X_vs_4H	MYZPE13164_G006_v1.0_000129410	4.6235	2.20899	1.12713e-07	9.44002e-07	PREDICTED: Acyrthosiphon pisum NK1 transcription factor-related protein 2-like (LOC100575915), mRNA	0	Nk homeobox protein	GO:0005634|GO:0006355|GO:0003677|GO:0043565
1X_vs_4H	MYZPE13164_G006_v1.0_000033980	4.61319	2.20576	1.01414e-42	1.01217e-40			Proton-coupled folate transporter	GO:0016020|GO:0016021|GO:0055085
1X_vs_4H	MYZPE13164_G006_v1.0_000157120	4.60215	2.20231	8.13925e-07	5.84108e-06			Unknown protein	NULL
1X_vs_4H	MYZPE13164_G006_v1.0_000169070	4.57643	2.19422	7.28135e-06	4.25858e-05	Acyrthosiphon pisum cuticular protein 62 (cp62), mRNA	0	ACYPI000889 protein	GO:0042302
1X_vs_4H	MYZPE13164_G006_v1.0_000194910	4.56718	2.19131	4.2672e-08	3.85874e-07			Titin	GO:0005634|GO:0003676|GO:0000122|GO:0006357|GO:0001227|GO:0003690
1X_vs_4H	MYZPE13164_G006_v1.0_000091410	4.5671	2.19128	3.10451e-11	4.72649e-10	PREDICTED: Diuraphis noxia probable serine/threonine-protein kinase kinX (LOC107166506), transcript variant X5, mRNA	0	Unknown protein	NULL
1X_vs_4H	MYZPE13164_G006_v1.0_000117340	4.52211	2.177	5.64854e-12	9.45428e-11	PREDICTED: Acyrthosiphon pisum uncharacterized LOC103310381 (LOC103310381), mRNA	1.67786e-58	ACYPI38480 protein	NULL
1X_vs_4H	MYZPE13164_G006_v1.0_000089210	4.5219	2.17693	0.00022754	0.000941158	PREDICTED: Acyrthosiphon pisum protein 5NUC (LOC100160663), transcript variant X2, mRNA	0	5'-nucleotidase	GO:0016787|GO:0009166|GO:0000166|GO:0016788|GO:0046872
1X_vs_4H	MYZPE13164_G006_v1.0_000104340	4.48528	2.1652	1.44063e-10	1.93382e-09			Zinc finger protein 271	GO:0003676|GO:0046872
1X_vs_4H	MYZPE13164_G006_v1.0_000106940	4.47708	2.16256	9.48715e-05	0.000429492	PREDICTED: Acyrthosiphon pisum tumor suppressor candidate 3 (LOC100160050), mRNA	1.67097e-63	Magnesium transporter protein	GO:0016021|GO:0016020
1X_vs_4H	MYZPE13164_G006_v1.0_000137280	4.47095	2.16058	7.5944e-12	1.2536e-10			Neurofilament heavy polypeptide	NULL
1X_vs_4H	MYZPE13164_G006_v1.0_000086550	4.45998	2.15704	5.90147e-07	4.32735e-06	PREDICTED: Diuraphis noxia uncharacterized LOC107167453 (LOC107167453), mRNA	0	Glutamate [NMDA] receptor subunit 1-like Protein	GO:0045202|GO:0030054|GO:0005234|GO:0006811|GO:0004872|GO:0005886|GO:0034220|GO:0016020|GO:0004970|GO:0006810|GO:0035235|GO:0005216|GO:0045211|GO:0016021
1X_vs_4H	MYZPE13164_G006_v1.0_000039240	4.42613	2.14605	5.43369e-19	1.77484e-17	PREDICTED: Acyrthosiphon pisum uncharacterized LOC100572243 (LOC100572243), mRNA	0	Fibroblast growth factor	GO:0016021|GO:0005102|GO:0008083|GO:0016020
1X_vs_4H	MYZPE13164_G006_v1.0_000011130	4.40854	2.1403	2.26276e-05	0.000118457			Zinc finger protein	NULL
1X_vs_4H	MYZPE13164_G006_v1.0_000155540	4.39726	2.13661	1.34434e-19	4.70475e-18	PREDICTED: Diuraphis noxia nesprin-1-like (LOC107170022), mRNA	0	Nesprin-1	GO:0003779|GO:0090286|GO:0034993|GO:0051015|GO:0005635
1X_vs_4H	MYZPE13164_G006_v1.0_000071310	4.39339	2.13534	3.22646e-70	7.72844e-68			Kinesin-like protein	GO:0008017|GO:0000166|GO:0007018|GO:0005874|GO:0003777|GO:0005524
1X_vs_4H	MYZPE13164_G006_v1.0_000038890	4.38559	2.13277	4.94065e-07	3.67278e-06	PREDICTED: Acyrthosiphon pisum zinc finger BED domain-containing protein 1-like (LOC103308093), mRNA	0	Zinc finger BED domain-containing protein	GO:0046983|GO:0003676
1X_vs_4H	MYZPE13164_G006_v1.0_000074640	4.33279	2.1153	6.68235e-17	1.84218e-15			Unknown protein	NULL
1X_vs_4H	MYZPE13164_G006_v1.0_000078090	4.3291	2.11407	1.77239e-07	1.44842e-06	PREDICTED: Diuraphis noxia fatty acid-binding protein, muscle-like (LOC107163378), mRNA	2.01112e-129	Fatty acid-binding protein	GO:0005215|GO:0008289|GO:0006810
1X_vs_4H	MYZPE13164_G006_v1.0_000118610	4.32567	2.11292	1.14326e-23	5.19968e-22	PREDICTED: Diuraphis noxia uncharacterized LOC107163111 (LOC107163111), mRNA	0	Juvenile hormone-inducible protein	NULL
1X_vs_4H	MYZPE13164_G006_v1.0_000104310	4.32228	2.11179	5.50511e-24	2.57998e-22	Myzus persicae cathepsin B-N mRNA, complete cds	0	Cathepsin B-N	GO:0004197|GO:0008234|GO:0050790|GO:0006508
1X_vs_4H	MYZPE13164_G006_v1.0_000174380	4.31606	2.10972	2.42295e-23	1.08369e-21	Acyrthosiphon pisum uncharacterized LOC100574789 (ACYPI38370), mRNA &gt;gi|239788092|dbj|AK340071.1| Acyrthosiphon pisum ACYPI38370 mRNA, clone: 540O19, complete cds, full-insert cDNA sequence based on the ESTs (5'-EST:FF336162, 3'-EST:FF337752)	5.98907e-112	Unknown protein	NULL
1X_vs_4H	MYZPE13164_G006_v1.0_000186220	4.30462	2.10589	4.95167e-31	3.31516e-29	PREDICTED: Diuraphis noxia uncharacterized LOC107163110 (LOC107163110), transcript variant X3, mRNA	0	Unknown protein	NULL
1X_vs_4H	MYZPE13164_G006_v1.0_000002640	4.22937	2.08044	2.5201e-12	4.3955e-11	PREDICTED: Acyrthosiphon pisum silk gland factor 3-like (LOC100168140), mRNA	0	POU domain protein	GO:0006351|GO:0006355|GO:0005634|GO:0003700|GO:0043565|GO:0003677
1X_vs_4H	MYZPE13164_G006_v1.0_000152050	4.2284	2.08011	4.03732e-07	3.06467e-06	PREDICTED: Acyrthosiphon pisum muscle M-line assembly protein unc-89 (LOC100169177), mRNA	1.36635e-99	Unknown protein	NULL
1X_vs_4H	MYZPE13164_G006_v1.0_000129880	4.19283	2.06792	1.03735e-06	7.27503e-06	PREDICTED: Diuraphis noxia protein 5NUC-like (LOC107164190), mRNA	5.46423e-86	Protein 5NUC	GO:0031225|GO:0005886|GO:0016020|GO:0000166|GO:0016788|GO:0046872|GO:0016787|GO:0016311|GO:0008768|GO:0008253|GO:0009166
1X_vs_4H	MYZPE13164_G006_v1.0_000047580	4.18961	2.06682	2.12321e-17	6.23598e-16	PREDICTED: Acyrthosiphon pisum cuticle protein-like (LOC100168822), mRNA	0	Cuticle protein 6	GO:0042302
1X_vs_4H	MYZPE13164_G006_v1.0_000190860	4.15198	2.0538	2.34372e-43	2.3833e-41			Unknown protein	NULL
1X_vs_4H	MYZPE13164_G006_v1.0_000107840	4.13022	2.04622	3.44403e-13	6.5473e-12	PREDICTED: Acyrthosiphon pisum uncharacterized LOC100167635 (LOC100167635), transcript variant X2, mRNA	0	Claudin domain-containing protein	GO:0016020|GO:0016021
1X_vs_4H	MYZPE13164_G006_v1.0_000125210	4.1291	2.04583	1.63766e-09	1.87586e-08	PREDICTED: Acyrthosiphon pisum mitochondrial ornithine transporter 1-like (LOC100574101), mRNA	0	Mitochondrial carrier protein	GO:0016020|GO:0006810|GO:0016021
1X_vs_4H	MYZPE13164_G006_v1.0_000107810	4.11532	2.041	3.61468e-11	5.38902e-10	PREDICTED: Acyrthosiphon pisum uncharacterized LOC103308258 (LOC103308258), mRNA	0	Cya protein	NULL
1X_vs_4H	MYZPE13164_G006_v1.0_000150340	4.11021	2.03921	1.7253e-08	1.68146e-07	PREDICTED: Acyrthosiphon pisum forkhead box protein D3-B (LOC103308875), mRNA	0	Forkhead domain-containing protein, putative	GO:0005634|GO:0003700|GO:0000981|GO:0006357|GO:0006355|GO:0003677|GO:0043565
1X_vs_4H	MYZPE13164_G006_v1.0_000122560	4.09085	2.0324	3.01884e-09	3.31028e-08	PREDICTED: Acyrthosiphon pisum E3 ubiquitin-protein ligase RNF8-like (LOC100569137), mRNA	6.93545e-103	RING finger protein, putative	GO:0004842|GO:0032440|GO:0016567|GO:0008270|GO:0016491|GO:0055114|GO:0046872
1X_vs_4H	MYZPE13164_G006_v1.0_000104300	4.07892	2.02819	1.16961e-59	2.2118e-57	Myzus persicae cathepsin B-N mRNA, complete cds	0	Cathepsin B-N	GO:0004197|GO:0050790|GO:0006508|GO:0008234
1X_vs_4H	MYZPE13164_G006_v1.0_000126780	4.07018	2.02509	5.67117e-15	1.3034e-13			Unknown protein	NULL
1X_vs_4H	MYZPE13164_G006_v1.0_000101070	4.06442	2.02305	1.99596e-06	1.3191e-05			Unknown protein	NULL
1X_vs_4H	MYZPE13164_G006_v1.0_000103070	4.04358	2.01563	4.20481e-23	1.84994e-21	PREDICTED: Acyrthosiphon pisum bombyxin C-2-like (LOC100575361), mRNA	1.19049e-101	Insulin-like peptide	GO:0005576|GO:0005179
1X_vs_4H	MYZPE13164_G006_v1.0_000122370	3.93358	1.97584	3.94964e-05	0.000196009	Acyrthosiphon pisum cuticular protein 19 (cp19), mRNA	0	ACYPI004893 protein	GO:0042302
1X_vs_4H	MYZPE13164_G006_v1.0_000029860	3.9264	1.97321	2.57758e-58	4.55471e-56	PREDICTED: Acyrthosiphon pisum uncharacterized LOC100166399 (LOC100166399), mRNA	0	Multiple epidermal growth factor-like domains protein 10	GO:0016021|GO:0016020
1X_vs_4H	MYZPE13164_G006_v1.0_000084570	3.91527	1.96911	2.09219e-07	1.69085e-06			120.7 kDa protein in NOF-FB transposable element	NULL
1X_vs_4H	MYZPE13164_G006_v1.0_000044240	3.9083	1.96654	5.82243e-10	7.14806e-09			Ecdysone-induced protein 78C	GO:0003677|GO:0008270|GO:0043565|GO:0005634|GO:0003700|GO:0006355|GO:0003707|GO:0043401
1X_vs_4H	MYZPE13164_G006_v1.0_000008470	3.88274	1.95708	1.93104e-07	1.56855e-06	PREDICTED: Acyrthosiphon pisum innexin inx1 (LOC100163012), mRNA	0	Innexin	GO:0016021|GO:0006811|GO:0005921|GO:0006810|GO:0016020|GO:0030054|GO:0005886
1X_vs_4H	MYZPE13164_G006_v1.0_000094990	3.87964	1.95592	2.1455e-13	4.18198e-12			Unknown protein	NULL
1X_vs_4H	MYZPE13164_G006_v1.0_000082260	3.87696	1.95493	3.42636e-11	5.14384e-10			Nuclease	GO:0090305|GO:0004518|GO:0003677
1X_vs_4H	MYZPE13164_G006_v1.0_000133370	3.87098	1.9527	2.38099e-05	0.000123984			Carboxypeptidase	GO:0004180|GO:0006508|GO:0016787|GO:0004185|GO:0008233
1X_vs_4H	MYZPE13164_G006_v1.0_000187680	3.86263	1.94958	6.86753e-11	9.74015e-10			ATP synthase subunit b, mitochondrial	GO:0015078|GO:0000276|GO:0015986
1X_vs_4H	MYZPE13164_G006_v1.0_000108840	3.84863	1.94434	1.52268e-05	8.27268e-05	PREDICTED: Acyrthosiphon pisum trans-2,3-enoyl-CoA reductase-like (LOC100160468), transcript variant X1, mRNA	0	Trans-2,3-enoyl-CoA reductase	GO:0003677|GO:0006357|GO:0005737|GO:0016020|GO:0055114|GO:0016592|GO:0016627|GO:0001104|GO:0016021|GO:0006629
1X_vs_4H	MYZPE13164_G006_v1.0_000090630	3.84308	1.94226	9.47067e-05	0.000428926	PREDICTED: Acyrthosiphon pisum proteoglycan 4-like (LOC100168995), mRNA	2.33845e-87	Unknown protein	NULL
1X_vs_4H	MYZPE13164_G006_v1.0_000189930	3.82087	1.9339	4.47586e-34	3.44609e-32			ACYPI008389 protein	NULL
1X_vs_4H	MYZPE13164_G006_v1.0_000089680	3.81502	1.93169	0.000151366	0.000654725	PREDICTED: Diuraphis noxia protein ZBED8-like (LOC107169856), mRNA	0	Zinc finger protein	GO:0046983|GO:0003676
1X_vs_4H	MYZPE13164_G006_v1.0_000110510	3.81111	1.93021	2.46672e-05	0.000127892	PREDICTED: Acyrthosiphon pisum laminin subunit beta-1 (LOC100159769), mRNA	1.64229e-87	Unknown protein	NULL
1X_vs_4H	MYZPE13164_G006_v1.0_000124560	3.81074	1.93007	6.82362e-10	8.31094e-09			ACYPI007976 protein	NULL
1X_vs_4H	MYZPE13164_G006_v1.0_000094290	3.76582	1.91296	2.07537e-13	4.0526e-12	PREDICTED: Acyrthosiphon pisum cytochrome P450 6k1 (LOC100163900), transcript variant X2, mRNA	3.07729e-138	Cytochrome p450	GO:0005506|GO:0016705|GO:0004497|GO:0020037|GO:0055114
1X_vs_4H	MYZPE13164_G006_v1.0_000159140	3.76125	1.91121	1.30411e-30	8.62396e-29	PREDICTED: Acyrthosiphon pisum uncharacterized LOC100575630 (LOC100575630), mRNA	0	Juvenile hormone-inducible protein	NULL
1X_vs_4H	MYZPE13164_G006_v1.0_000104160	3.74788	1.90608	8.75512e-17	2.39521e-15	PREDICTED: Acyrthosiphon pisum dynamin-1-like protein (LOC100169013), mRNA	0	Dynamin-like Protein	GO:0000166|GO:0005525|GO:0003924
1X_vs_4H	MYZPE13164_G006_v1.0_000118900	3.74396	1.90456	9.69589e-73	2.48838e-70	PREDICTED: Acyrthosiphon pisum pancreatic lipase-related protein 2-like (LOC100168690), mRNA	0	Pancreatic triacylglycerol lipase	GO:0052689|GO:0005576
1X_vs_4H	MYZPE13164_G006_v1.0_000116380	3.74274	1.90409	1.21459e-14	2.69939e-13	PREDICTED: Diuraphis noxia homeobox protein MOX-2-like (LOC107165117), mRNA	4.53061e-148	Nk homeobox 7	GO:0006355|GO:0005634|GO:0043565|GO:0003677
1X_vs_4H	MYZPE13164_G006_v1.0_000057550	3.72587	1.89758	2.79295e-14	5.94966e-13	Acyrthosiphon pisum mRNA, clone: ACI0AAF32YL11, full-insert cDNA sequence based on ESTs (5'-EST:ACI0AAF32YL11AAM1, 3'-EST ACI2AAF5YN03BBM1)	0	Unknown protein	NULL
1X_vs_4H	MYZPE13164_G006_v1.0_000072580	3.72432	1.89698	4.38841e-12	7.42585e-11	PREDICTED: Acyrthosiphon pisum very-long-chain 3-oxoacyl-CoA reductase-B (LOC100165431), mRNA	0	Steroid dehydrogenase, putative	GO:0004303|GO:0055114|GO:0016020|GO:0016021|GO:0016491
1X_vs_4H	MYZPE13164_G006_v1.0_000059350	3.72234	1.89621	2.0032e-06	1.32307e-05			Transmembrane protein FAM155B	GO:0016021|GO:0016020
1X_vs_4H	MYZPE13164_G006_v1.0_000159730	3.71955	1.89513	7.95854e-15	1.806e-13	PREDICTED: Acyrthosiphon pisum T-cell leukemia homeobox protein 3 (LOC100573073), mRNA	0	T-cell leukemia homeobox protein, putative	GO:0005634|GO:0006355|GO:0003677|GO:0043565
1X_vs_4H	MYZPE13164_G006_v1.0_000078080	3.69822	1.88683	3.83055e-71	9.38398e-69	Acyrthosiphon pisum mRNA, clone: ACI0AAB2YI03, full-insert cDNA sequence based on ESTs (5'-EST:ACI0AAB2YI03AAM1, 3'-EST ACI0AAB2YI03BBM1)	4.7969e-123	Fatty acid-binding protein	GO:0008289|GO:0005215|GO:0006810
1X_vs_4H	MYZPE13164_G006_v1.0_000027580	3.694	1.88518	6.28555e-60	1.20986e-57	PREDICTED: Acyrthosiphon pisum dynein regulatory complex subunit 7-like (LOC100159917), mRNA	0	Coiled-coil domain-containing protein lobo	GO:0046693|GO:0003674|GO:0005737|GO:0005856|GO:0042995|GO:0005929|GO:0030317|GO:0031514
1X_vs_4H	MYZPE13164_G006_v1.0_000070750	3.68544	1.88184	2.64223e-18	8.23139e-17	PREDICTED: Acyrthosiphon pisum probable vesicular glutamate transporter eat-4 (LOC100569641), mRNA	0	Vesicular glutamate transporter 2	GO:0016020|GO:0055085|GO:0016021
1X_vs_4H	MYZPE13164_G006_v1.0_000142710	3.65493	1.86984	1.59828e-44	1.77607e-42	Acyrthosiphon pisum cathepsin B-10270 (Catb-10270), mRNA	0	ACYPI000021 protein	GO:0008234|GO:0006508
1X_vs_4H	MYZPE13164_G006_v1.0_000108000	3.63748	1.86294	4.41315e-37	3.86743e-35	PREDICTED: Acyrthosiphon pisum facilitated trehalose transporter Tret1-like (LOC100168174), mRNA	0	Sugar transporter	GO:0055085|GO:0008643|GO:0016021|GO:0005215|GO:0016020|GO:0022857
1X_vs_4H	MYZPE13164_G006_v1.0_000020860	3.63201	1.86077	1.02916e-19	3.62526e-18	PREDICTED: Diuraphis noxia uncharacterized LOC107169819 (LOC107169819), mRNA	0	MLN64 N-terminal domain-like	GO:0016021|GO:0016020
1X_vs_4H	MYZPE13164_G006_v1.0_000079210	3.62764	1.85903	4.80195e-05	0.000233786	PREDICTED: Diuraphis noxia giant hemoglobins B chain-like (LOC107169503), mRNA	3.3964e-155	Unknown protein	NULL
1X_vs_4H	MYZPE13164_G006_v1.0_000102430	3.62316	1.85725	4.38886e-06	2.68183e-05	PREDICTED: Diuraphis noxia small conductance calcium-activated potassium channel protein (LOC107174167), transcript variant X4, mRNA	1.46683e-143	Unknown protein	NULL
1X_vs_4H	MYZPE13164_G006_v1.0_000040500	3.61667	1.85466	3.53049e-15	8.25491e-14	PREDICTED: Acyrthosiphon pisum cuticle protein 7-like (LOC100164424), transcript variant X1, mRNA	9.51896e-165	Cuticle protein	GO:0042302
1X_vs_4H	MYZPE13164_G006_v1.0_000025680	3.61449	1.85379	0.00620056	0.0167887	Acyrthosiphon pisum CG32214-like (LOC100162036), mRNA	3.48036e-118	ACYPI003217 protein	NULL
1X_vs_4H	MYZPE13164_G006_v1.0_000169050	3.58644	1.84255	1.7373e-06	1.16603e-05	PREDICTED: Diuraphis noxia larval cuticle protein A3A-like (LOC107167997), mRNA	1.09559e-175	ACYPI001095 protein	GO:0042302
1X_vs_4H	MYZPE13164_G006_v1.0_000090450	3.58043	1.84013	7.88055e-07	5.65919e-06	Acyrthosiphon pisum ACYPI000015 mRNA, clone: 258M7, complete cds, full-insert cDNA sequence based on the ESTs (5'-EST:EX643591, 3'-EST:EX644160)	0	ACYPI000015 protein	GO:0006508|GO:0008234
1X_vs_4H	MYZPE13164_G006_v1.0_000056750	3.57991	1.83992	7.37437e-23	3.17953e-21	PREDICTED: Diuraphis noxia uncharacterized LOC107162043 (LOC107162043), mRNA	0	Dehydrogenase/reductase SDR family member 7C-B	GO:0016020|GO:0016021
1X_vs_4H	MYZPE13164_G006_v1.0_000006540	3.55373	1.82934	1.13611e-42	1.1235e-40	PREDICTED: Acyrthosiphon pisum facilitated trehalose transporter Tret1-like (LOC100163428), mRNA	0	Facilitated trehalose transporter Tret1	GO:0022857|GO:0055085|GO:0016021|GO:0005215
1X_vs_4H	MYZPE13164_G006_v1.0_000027420	3.5466	1.82644	7.45613e-09	7.68352e-08	PREDICTED: Acyrthosiphon pisum NFX1-type zinc finger-containing protein 1 (LOC100161758), transcript variant X2, mRNA	0	NFX1-type zinc finger-containing protein 1	GO:0008270|GO:0003700|GO:0005634|GO:0006355
1X_vs_4H	MYZPE13164_G006_v1.0_000005830	3.5336	1.82114	0.000149247	0.000646336	PREDICTED: Diuraphis noxia uncharacterized LOC107163037 (LOC107163037), mRNA	0	Unknown protein	NULL
1X_vs_4H	MYZPE13164_G006_v1.0_000137450	3.523	1.81681	3.14913e-06	1.99088e-05	PREDICTED: Acyrthosiphon pisum homeobox protein Hox-B4a-like (LOC100572416), mRNA	0	Homeobox transcription factor	GO:0005634|GO:0006355|GO:0003677|GO:0043565
1X_vs_4H	MYZPE13164_G006_v1.0_000194090	3.52226	1.8165	2.97663e-29	1.80253e-27	Acyrthosiphon pisum gamma-glutamyl hydrolase-like (LOC100167343), mRNA	0	Gamma-glutamyl hydrolase	GO:0016787|GO:0003824|GO:0006508|GO:0008242|GO:0006541
1X_vs_4H	MYZPE13164_G006_v1.0_000122340	3.5095	1.81127	0.0012051	0.00410159	Acyrthosiphon pisum cuticular protein 23 (cp23), mRNA &gt;gi|239788082|dbj|AK340066.1| Acyrthosiphon pisum ACYPI008570 mRNA, clone: 406K5, complete cds, full-insert cDNA sequence based on the ESTs (5'-EST:FF311504, 3'-EST:FF313241)	0	ACYPI004810 protein	GO:0042302
1X_vs_4H	MYZPE13164_G006_v1.0_000202940	3.49627	1.80582	3.75742e-19	1.25004e-17			CG7120, isoform F	GO:0003824|GO:0032504|GO:0005615|GO:0008152
1X_vs_4H	MYZPE13164_G006_v1.0_000101050	3.49326	1.80457	4.21236e-33	3.08877e-31	PREDICTED: Acyrthosiphon pisum acyl-CoA Delta(11) desaturase (LOC100165504), transcript variant X2, mRNA	0	Acyl-CoA desaturase 4	GO:0016021|GO:0006629|GO:0006633|GO:0016491|GO:0055114|GO:0016717|GO:0016020
1X_vs_4H	MYZPE13164_G006_v1.0_000159180	3.48815	1.80246	1.80144e-36	1.54109e-34			Juvenile hormone-inducible protein 26	GO:0005575|GO:0045924|GO:0003674
1X_vs_4H	MYZPE13164_G006_v1.0_000137120	3.48415	1.80081	2.83098e-07	2.22575e-06			Nuclease harbi1-like protein	NULL
1X_vs_4H	MYZPE13164_G006_v1.0_000189970	3.47993	1.79906	3.25354e-10	4.19999e-09	PREDICTED: Acyrthosiphon pisum putative LD carboxypeptidase (Ldca), transcript variant X4, mRNA	0	ACYPI009109 protein	NULL
1X_vs_4H	MYZPE13164_G006_v1.0_000023810	3.47231	1.7959	4.08803e-15	9.45597e-14	PREDICTED: Diuraphis noxia bifunctional glutamate/proline--tRNA ligase-like (LOC107164896), partial mRNA	3.72612e-43	Transposase domain-containing protein	NULL
1X_vs_4H	MYZPE13164_G006_v1.0_000130510	3.46657	1.79351	2.94102e-13	5.65085e-12	PREDICTED: Acyrthosiphon pisum homeobox protein abdominal-A homolog (LOC100162565), transcript variant X2, mRNA	0	Homeobox protein abdominal-B	GO:0003677|GO:0043565|GO:0006355
1X_vs_4H	MYZPE13164_G006_v1.0_000086780	3.46332	1.79215	2.57257e-07	2.04497e-06	PREDICTED: Diuraphis noxia DNA-directed RNA polymerase II subunit RPB1-like (LOC107161408), mRNA	0	DNA-directed RNA polymerase subunit	GO:0005665|GO:0003677|GO:0016740|GO:0006366|GO:0006351|GO:0016779|GO:0003899
1X_vs_4H	MYZPE13164_G006_v1.0_000055470	3.45554	1.78891	8.26174e-13	1.50682e-11	PREDICTED: Acyrthosiphon pisum acetylcholine receptor subunit alpha-like 1 (LOC100166881), transcript variant X1, mRNA	0	Nicotinic acetylcholine receptor subunit alpha 12	GO:0005230|GO:0006811|GO:0016021|GO:0034220|GO:0016020|GO:0006810
1X_vs_4H	MYZPE13164_G006_v1.0_000024970	3.44901	1.78618	1.63553e-35	1.35611e-33	PREDICTED: Acyrthosiphon pisum homeotic protein distal-less (LOC100574649), mRNA	0	Distal-less	GO:0003677|GO:0043565|GO:0005634|GO:0006355
1X_vs_4H	MYZPE13164_G006_v1.0_000000420	3.42249	1.77504	9.05714e-05	0.000412625	PREDICTED: Acyrthosiphon pisum transcriptional regulator ERG homolog (LOC100158756), mRNA	0	DNA-binding protein D-ETS-6, putative	GO:0003677|GO:0043565|GO:0005634|GO:0003700|GO:0006355
1X_vs_4H	MYZPE13164_G006_v1.0_000002280	3.41727	1.77285	1.04027e-06	7.28596e-06			Inositol-trisphosphate 3-kinase B-like Protein	GO:0016310|GO:0008440|GO:0016301
1X_vs_4H	MYZPE13164_G006_v1.0_000065590	3.41347	1.77124	6.34166e-07	4.60936e-06	PREDICTED: Acyrthosiphon pisum homeobox protein goosecoid (LOC100162381), mRNA	0	Homeobox protein goosecoid	GO:0005634|GO:0006355|GO:0003677|GO:0043565
1X_vs_4H	MYZPE13164_G006_v1.0_000168370	3.40816	1.76899	2.41646e-12	4.24218e-11	PREDICTED: Acyrthosiphon pisum uncharacterized LOC103309798 (LOC103309798), transcript variant X2, mRNA	0	Proton-coupled folate transporter	GO:0016021|GO:0055085|GO:0016020
1X_vs_4H	MYZPE13164_G006_v1.0_000026800	3.40749	1.76871	1.46052e-20	5.37303e-19			Max dimerization protein 1	GO:0046983
1X_vs_4H	MYZPE13164_G006_v1.0_000031210	3.38672	1.75989	3.14056e-14	6.62468e-13	PREDICTED: Diuraphis noxia uncharacterized LOC107163524 (LOC107163524), ncRNA	1.38464e-44	Unknown protein	NULL
1X_vs_4H	MYZPE13164_G006_v1.0_000133030	3.36537	1.75077	4.74274e-09	5.04162e-08	PREDICTED: Acyrthosiphon pisum uncharacterized LOC100161786 (LOC100161786), mRNA	5.66364e-165	ACYPI002011 protein	NULL
1X_vs_4H	MYZPE13164_G006_v1.0_000142700	3.36523	1.7507	1.7795e-44	1.95727e-42	TPA_inf: Myzus persicae cathepsin B (catb-1874) mRNA, partial cds	0	Cathepsin B	GO:0008234|GO:0006508
1X_vs_4H	MYZPE13164_G006_v1.0_000138990	3.36356	1.74999	7.26479e-55	1.13489e-52	PREDICTED: Acyrthosiphon pisum uncharacterized LOC100162365 (LOC100162365), transcript variant X2, mRNA	0	Unknown protein	NULL
1X_vs_4H	MYZPE13164_G006_v1.0_000037550	3.35257	1.74527	2.16176e-22	9.13788e-21	PREDICTED: Acyrthosiphon pisum zinc transporter ZIP1-like (LOC100168760), mRNA	0	Zinc transporter ZIP1	GO:0016021|GO:0055085|GO:0030001|GO:0016020|GO:0046873
1X_vs_4H	MYZPE13164_G006_v1.0_000132370	3.34443	1.74176	1.05577e-09	1.24237e-08			Transposase domain-containing protein	NULL
1X_vs_4H	MYZPE13164_G006_v1.0_000137980	3.33234	1.73654	1.86453e-17	5.50625e-16	PREDICTED: Acyrthosiphon pisum uncharacterized LOC100168264 (LOC100168264), mRNA	0	F-box/LRR-repeat protein 14	NULL
1X_vs_4H	MYZPE13164_G006_v1.0_000051080	3.33205	1.73641	2.15337e-05	0.000113336	PREDICTED: Acyrthosiphon pisum uncharacterized LOC100573750 (LOC100573750), mRNA	0	Unknown protein	NULL
1X_vs_4H	MYZPE13164_G006_v1.0_000159200	3.32367	1.73278	2.14962e-30	1.38747e-28	PREDICTED: Diuraphis noxia uncharacterized LOC107164999 (LOC107164999), partial mRNA	0	Juvenile hormone-inducible protein 26	GO:0045924|GO:0005575|GO:0003674
1X_vs_4H	MYZPE13164_G006_v1.0_000134420	3.30805	1.72598	6.54586e-06	3.86618e-05	PREDICTED: Acyrthosiphon pisum bifunctional lycopene cyclase/phytoene synthase (LOC100574964), mRNA	0	Carotenoid synthase-carotenoid cyclase	GO:0016740|GO:0016021|GO:0016765|GO:0016020|GO:0016872|GO:0009058
1X_vs_4H	MYZPE13164_G006_v1.0_000035080	3.29151	1.71875	1.31437e-08	1.30456e-07	PREDICTED: Acyrthosiphon pisum cAMP-specific 3',5'-cyclic phosphodiesterase-like (LOC100574952), mRNA	0	cAMP-specific 3',5'-cyclic phosphodiesterase, isoform I	GO:0007614|GO:0045475|GO:0010738|GO:0007613|GO:0008355|GO:0040040|GO:0048477|GO:0048675|GO:0008306|GO:0046331|GO:0009187|GO:0007611|GO:0000003|GO:0004114|GO:0007623|GO:0007617|GO:0007619|GO:0016787|GO:0007165|GO:0007268|GO:0006198|GO:0046958|GO:0019933|GO
1X_vs_4H	MYZPE13164_G006_v1.0_000153040	3.28286	1.71495	4.58451e-10	5.74608e-09	PREDICTED: Acyrthosiphon pisum facilitated trehalose transporter Tret1-like (LOC100158793), mRNA	0	Facilitated trehalose transporter Tret1-2	GO:0055085|GO:0016021|GO:0022857
1X_vs_4H	MYZPE13164_G006_v1.0_000111610	3.28223	1.71468	1.07641e-09	1.2639e-08	PREDICTED: Diuraphis noxia uncharacterized LOC107165935 (LOC107165935), mRNA	0	ACYPI005979 protein	NULL
1X_vs_4H	MYZPE13164_G006_v1.0_000066760	3.27507	1.71153	3.2951e-07	2.56077e-06	PREDICTED: Diuraphis noxia uncharacterized LOC107172788 (LOC107172788), partial mRNA	5.73103e-147	Unknown protein	NULL
1X_vs_4H	MYZPE13164_G006_v1.0_000016700	3.26294	1.70617	1.00446e-32	7.26646e-31	PREDICTED: Acyrthosiphon pisum plexin A3 (LOC100568670), mRNA	0	Plexin A4, B	GO:0016021|GO:0007165|GO:0071526|GO:0016020|GO:0017154
1X_vs_4H	MYZPE13164_G006_v1.0_000151660	3.25776	1.70388	2.12366e-11	3.31273e-10	PREDICTED: Acyrthosiphon pisum TP53-regulated inhibitor of apoptosis 1-like (LOC100161422), transcript variant X3, mRNA	2.89773e-108	TP53-regulated inhibitor of apoptosis 1-like Protein	NULL
1X_vs_4H	MYZPE13164_G006_v1.0_000062040	3.25333	1.70192	2.10739e-24	1.02322e-22			Unknown protein	NULL
1X_vs_4H	MYZPE13164_G006_v1.0_000117980	3.25285	1.7017	1.74389e-13	3.43018e-12	PREDICTED: Diuraphis noxia uncharacterized LOC107165814 (LOC107165814), transcript variant X2, mRNA	0	ACYPI006605 protein	NULL
1X_vs_4H	MYZPE13164_G006_v1.0_000099540	3.24102	1.69645	1.55374e-29	9.62518e-28	PREDICTED: Acyrthosiphon pisum dyslexia susceptibility 1 candidate gene 1 protein homolog (LOC100166145), mRNA	0	D-aspartate oxidase	GO:0046416|GO:0016491|GO:0003884|GO:0071949|GO:0055114
1X_vs_4H	MYZPE13164_G006_v1.0_000155850	3.22823	1.69074	2.18391e-21	8.52911e-20	PREDICTED: Acyrthosiphon pisum putative serine protease K12H4.7 (LOC100167468), transcript variant X4, mRNA	0	Thymus-specific serine protease	GO:0006508|GO:0008236|GO:0008233
1X_vs_4H	MYZPE13164_G006_v1.0_000074800	3.20389	1.67982	3.9834e-35	3.22835e-33	Myzus persicae putative odorant-binding protein mRNA, complete cds	0	Odorant-binding protein	GO:0016021|GO:0005549|GO:0016020
1X_vs_4H	MYZPE13164_G006_v1.0_000165490	3.19332	1.67506	2.14059e-06	1.40606e-05	PREDICTED: Acyrthosiphon pisum transcription factor SOX-2-like (LOC100165687), transcript variant X3, mRNA	0	Transcription factor Sox-14-like protein	NULL
1X_vs_4H	MYZPE13164_G006_v1.0_000001010	3.19175	1.67435	1.65885e-16	4.415e-15	PREDICTED: Acyrthosiphon pisum ankyrin-1 (LOC100161325), mRNA	0	Ankyrin-2	GO:0008289|GO:0042157|GO:0007165|GO:0006869|GO:0005576
1X_vs_4H	MYZPE13164_G006_v1.0_000145180	3.19168	1.67432	1.76605e-11	2.79123e-10	PREDICTED: Acyrthosiphon pisum acetyl-coenzyme A transporter 1-like (LOC100570897), mRNA	0	Acetyl-coenzyme A transporter 1	GO:0016021|GO:0015876|GO:0008521|GO:0016020
1X_vs_4H	MYZPE13164_G006_v1.0_000159160	3.18495	1.67127	6.45507e-20	2.30395e-18	PREDICTED: Acyrthosiphon pisum uncharacterized LOC103309166 (LOC103309166), mRNA	0	Juvenile hormone-inducible protein	NULL
1X_vs_4H	MYZPE13164_G006_v1.0_000021420	3.16847	1.66379	2.00566e-09	2.25904e-08	PREDICTED: Acyrthosiphon pisum mitochondrial genome maintenance exonuclease 1 (LOC100162861), transcript variant X2, mRNA	0	Mitochondrial genome maintenance exonuclease 1	GO:0005739|GO:0043504|GO:0000002|GO:0004527|GO:0004518|GO:0008297|GO:0016787|GO:0090305
1X_vs_4H	MYZPE13164_G006_v1.0_000159130	3.16724	1.66323	7.81049e-14	1.58848e-12	PREDICTED: Acyrthosiphon pisum uncharacterized LOC100167634 (LOC100167634), transcript variant X3, mRNA	2.99874e-132	Juvenile hormone-inducible protein 26-like protein	NULL
1X_vs_4H	MYZPE13164_G006_v1.0_000048220	3.15058	1.65562	6.12615e-06	3.6401e-05	PREDICTED: Acyrthosiphon pisum uncharacterized LOC100164067 (LOC100164067), transcript variant X1, mRNA	1.05332e-138	ACYPI010002 protein	NULL
1X_vs_4H	MYZPE13164_G006_v1.0_000138570	3.14609	1.65356	3.64359e-08	3.31989e-07	PREDICTED: Acyrthosiphon pisum apyrase-like (LOC100166504), partial mRNA	2.81014e-134	Soluble calcium-activated nucleotidase 1	GO:0016021|GO:0016462|GO:0005509|GO:0016020
1X_vs_4H	MYZPE13164_G006_v1.0_000195760	3.11955	1.64134	1.69044e-14	3.68851e-13	PREDICTED: Acyrthosiphon pisum UDP-glucuronosyltransferase 2C1 (LOC100161618), transcript variant X1, mRNA	0	UDP-glucuronosyltransferase	GO:0008152|GO:0015020|GO:0016020|GO:0016021|GO:0016757|GO:0016758|GO:0016740
1X_vs_4H	MYZPE13164_G006_v1.0_000061320	3.09996	1.63225	1.53079e-09	1.76475e-08	PREDICTED: Acyrthosiphon pisum cationic amino acid transporter 2 (LOC100162367), mRNA	0	Cationic amino acid transporter 2	GO:0016021|GO:0003333|GO:0015171|GO:0016020
1X_vs_4H	MYZPE13164_G006_v1.0_000130670	3.09429	1.62961	6.20865e-09	6.47852e-08			Unknown protein	NULL
1X_vs_4H	MYZPE13164_G006_v1.0_000065480	3.09143	1.62827	1.35508e-33	1.02862e-31	Acyrthosiphon pisum cystathionase-like (LOC100159560), mRNA	0	Cystathionine gamma-lyase	GO:0016829|GO:0003824|GO:0030170
1X_vs_4H	MYZPE13164_G006_v1.0_000173830	3.08334	1.6245	0.0139416	0.0332373	PREDICTED: Acyrthosiphon pisum cytochrome P450 4C1-like (LOC100167486), mRNA	0	Cytochrome P450-like protein	GO:0005506|GO:0046872|GO:0004497|GO:0016491|GO:0016021|GO:0016020|GO:0016705|GO:0055114|GO:0020037
1X_vs_4H	MYZPE13164_G006_v1.0_000030520	3.07488	1.62053	5.91165e-37	5.09774e-35			Low-density lipoprotein receptor-related protein 2	GO:0016021|GO:0005509|GO:0016020
1X_vs_4H	MYZPE13164_G006_v1.0_000133090	3.06728	1.61696	1.88828e-43	1.97609e-41	Acyrthosiphon pisum cysteine dioxygenase-like (LOC100166473), mRNA	0	Cysteine dioxygenase type 1	GO:0051213|GO:0005506|GO:0016702|GO:0046872|GO:0055114
1X_vs_4H	MYZPE13164_G006_v1.0_000060430	3.06389	1.61537	1.17878e-27	6.72278e-26	Acyrthosiphon pisum uncharacterized LOC100166564 (LOC100166564), mRNA	0	ACYPI007423 protein	NULL
1X_vs_4H	MYZPE13164_G006_v1.0_000138880	3.06139	1.61419	3.5156e-10	4.48457e-09	Acyrthosiphon pisum mRNA, clone: ACI0AAF22YP06, full-insert cDNA sequence based on ESTs (5'-EST:ACI0AAF22YP06AAM1, 3'-EST ACI2AAF4YK14BBM1)	0	Cuticular-like protein-3	NULL
1X_vs_4H	MYZPE13164_G006_v1.0_000096540	3.05827	1.61272	1.96599e-05	0.00010434			Alkaline nuclease	GO:0004518|GO:0090305|GO:0003677
1X_vs_4H	MYZPE13164_G006_v1.0_000079030	3.05559	1.61145	3.3877e-11	5.10001e-10	PREDICTED: Acyrthosiphon pisum fatty acid synthase (LOC100166618), mRNA	0	Fatty acid synthase-like Protein	GO:0004314|GO:0004317|GO:0003824|GO:0004316|GO:0055114|GO:0008152|GO:0031177|GO:0016491|GO:0016740|GO:0016296|GO:0004313|GO:0004319|GO:0004320|GO:0004315|GO:0009058|GO:0016295|GO:0016297|GO:0004312|GO:0016788
1X_vs_4H	MYZPE13164_G006_v1.0_000058010	3.05325	1.61034	2.95645e-08	2.74409e-07	Sitobion avenae atypical seven-span transmembrane receptor mRNA, complete cds	0	Odorant receptor	GO:0007165|GO:0050911|GO:0004984|GO:0016021|GO:0005549|GO:0016020|GO:0007608|GO:0005886|GO:0050896|GO:0004871
1X_vs_4H	MYZPE13164_G006_v1.0_000195260	3.0522	1.60985	1.23895e-38	1.15127e-36	TPA_inf: Myzus persicae cathepsin B (catb-mp2) mRNA, complete cds	0	Cathepsin B	GO:0004197|GO:0008234|GO:0050790|GO:0006508
1X_vs_4H	MYZPE13164_G006_v1.0_000142750	3.05159	1.60956	1.59547e-08	1.56058e-07	Acyrthosiphon pisum cathepsin B-3483 (Catb-3483), mRNA	0	Cathepsin B	GO:0008234|GO:0006508
1X_vs_4H	MYZPE13164_G006_v1.0_000129430	3.05051	1.60905	3.85242e-10	4.87958e-09	PREDICTED: Acyrthosiphon pisum homeobox protein HMX3 (LOC100575169), mRNA	0	Nk homeobox protein	GO:0005634|GO:0006355|GO:0003677|GO:0043565
1X_vs_4H	MYZPE13164_G006_v1.0_000060980	3.04535	1.60661	4.45384e-09	4.75798e-08			Unknown protein	NULL
1X_vs_4H	MYZPE13164_G006_v1.0_000032220	3.02478	1.59683	9.56311e-22	3.8607e-20	PREDICTED: Acyrthosiphon pisum uncharacterized LOC103308432 (LOC103308432), mRNA	0	Tudor domain-containing protein 1	NULL
1X_vs_4H	MYZPE13164_G006_v1.0_000086070	3.01206	1.59075	1.33177e-44	1.49533e-42	Myzus persicae RR1 cuticle protein 2 mRNA, complete cds	0	Cuticle protein 5	GO:0042302
1X_vs_4H	MYZPE13164_G006_v1.0_000181600	3.01103	1.59026	4.2861e-13	8.09104e-12	PREDICTED: Acyrthosiphon pisum protein decapentaplegic (LOC100163532), transcript variant X2, mRNA	0	Protein decapentaplegic	GO:0005576|GO:0008083|GO:0040007
1X_vs_4H	MYZPE13164_G006_v1.0_000134390	3.00982	1.58968	1.56149e-06	1.05525e-05	PREDICTED: Acyrthosiphon pisum bifunctional lycopene cyclase/phytoene synthase-like (LOC103308018), mRNA	0	Carotenoid synthase-carotenoid cyclase	GO:0016740|GO:0016021|GO:0016020|GO:0016765|GO:0016872|GO:0009058
1X_vs_4H	MYZPE13164_G006_v1.0_000024000	3.00728	1.58846	6.25319e-07	4.55426e-06	PREDICTED: Acyrthosiphon pisum probable cytochrome P450 305a1 (LOC100168939), transcript variant X1, mRNA	0	Cytochrome P450	GO:0016705|GO:0055114|GO:0020037|GO:0005506
1X_vs_4H	MYZPE13164_G006_v1.0_000160780	2.99278	1.58149	4.39694e-05	0.000215822	Acyrthosiphon pisum uncharacterized LOC100165558 (LOC100165558), mRNA	0	ACYPI006498 protein	NULL
1X_vs_4H	MYZPE13164_G006_v1.0_000117290	2.96206	1.5666	4.17351e-17	1.17457e-15	PREDICTED: Acyrthosiphon pisum homeobox protein caupolican (LOC100169212), transcript variant X2, mRNA	0	Homeobox protein araucan-like Protein	GO:0003677|GO:0043565|GO:0005634|GO:0006355
1X_vs_4H	MYZPE13164_G006_v1.0_000010410	2.94923	1.56034	4.5563e-40	4.34623e-38	PREDICTED: Acyrthosiphon pisum zinc finger protein Elbow-like (LOC100167572), mRNA	0	Zinc finger protein	GO:0046872|GO:0003676
1X_vs_4H	MYZPE13164_G006_v1.0_000114510	2.93694	1.55431	5.09969e-11	7.37846e-10	PREDICTED: Acyrthosiphon pisum pancreatic lipase-related protein 2 (LOC100164907), mRNA	0	Pancreatic triacylglycerol lipase	GO:0052689|GO:0005576|GO:0016020|GO:0016021
1X_vs_4H	MYZPE13164_G006_v1.0_000022420	2.92334	1.54762	5.04232e-28	2.90648e-26	PREDICTED: Diuraphis noxia pyrimidine-nucleoside phosphorylase-like (LOC107170743), mRNA	0	Thymidine phosphorylase	GO:0009032|GO:0008152|GO:0006213|GO:0016757|GO:0006206|GO:0004645|GO:0016763|GO:0016740
1X_vs_4H	MYZPE13164_G006_v1.0_000141210	2.91075	1.54139	8.92035e-14	1.80738e-12	PREDICTED: Diuraphis noxia uncharacterized LOC107165696 (LOC107165696), mRNA	0	tRNA pseudouridine synthase A	GO:0016020|GO:0016021
1X_vs_4H	MYZPE13164_G006_v1.0_000116740	2.90498	1.53853	2.25213e-10	2.94609e-09	PREDICTED: Diuraphis noxia uncharacterized LOC107173195 (LOC107173195), mRNA	0	Unknown protein	NULL
1X_vs_4H	MYZPE13164_G006_v1.0_000101040	2.90213	1.53711	1.70049e-39	1.60786e-37	PREDICTED: Diuraphis noxia acyl-CoA Delta(11) desaturase-like (LOC107168294), mRNA	0	Acyl-CoA desaturase 3	GO:0055114|GO:0016020|GO:0016717|GO:0006629|GO:0016021|GO:0016491|GO:0006633
1X_vs_4H	MYZPE13164_G006_v1.0_000079950	2.90049	1.5363	5.77265e-11	8.27439e-10	PREDICTED: Acyrthosiphon pisum putative nuclease HARBI1 (LOC100569143), mRNA	0	Nuclease harbi1	NULL
1X_vs_4H	MYZPE13164_G006_v1.0_000050710	2.89313	1.53263	5.54505e-17	1.54445e-15	PREDICTED: Acyrthosiphon pisum defense protein l(2)34Fc-like (LOC100166015), transcript variant X1, mRNA	0	Secreted protein	NULL
1X_vs_4H	MYZPE13164_G006_v1.0_000002020	2.893	1.53256	5.36693e-16	1.33603e-14	Acyrthosiphon pisum uncharacterized LOC100162111 (LOC100162111), mRNA &gt;gi|239791412|dbj|AK341950.1| Acyrthosiphon pisum ACYPI003287 mRNA, clone: 189A15, complete cds, full-insert cDNA sequence based on the ESTs (5'-EST:EX639891, 3'-EST:EX641411)	0	ACYPI003287 protein	NULL
1X_vs_4H	MYZPE13164_G006_v1.0_000100030	2.88625	1.5292	2.12122e-07	1.70887e-06			Protein grainyhead-like protein	NULL
1X_vs_4H	MYZPE13164_G006_v1.0_000018200	2.88307	1.52761	1.49861e-06	1.01722e-05	PREDICTED: Diuraphis noxia DNA N6-methyl adenine demethylase (LOC107165165), transcript variant X2, mRNA	0	Transcription factor Maf	GO:0043565|GO:0003677|GO:0006355|GO:0003700|GO:0005634|GO:0006351
1X_vs_4H	MYZPE13164_G006_v1.0_000129730	2.87869	1.52541	3.17805e-17	9.18397e-16	PREDICTED: Acyrthosiphon pisum cuticle protein 65-like (LOC100575713), mRNA	0	Unknown protein	NULL
1X_vs_4H	MYZPE13164_G006_v1.0_000147350	2.86791	1.52	6.54426e-50	8.92918e-48			Glutathione S-transferase	GO:0016740
1X_vs_4H	MYZPE13164_G006_v1.0_000063640	2.83891	1.50534	8.73965e-32	6.07772e-30	PREDICTED: Acyrthosiphon pisum lysosomal Pro-X carboxypeptidase (LOC100163759), mRNA	0	Lysosomal Pro-X carboxypeptidase	GO:0006508|GO:0008236|GO:0004180
1X_vs_4H	MYZPE13164_G006_v1.0_000171000	2.83551	1.50361	4.32961e-05	0.000212905	PREDICTED: Acyrthosiphon pisum uncharacterized LOC100568588 (LOC100568588), mRNA	0	Osiris 16-like protein	GO:0016021|GO:0016020
1X_vs_4H	MYZPE13164_G006_v1.0_000056890	2.83341	1.50254	1.12628e-07	9.44002e-07	PREDICTED: Diuraphis noxia adhesion G protein-coupled receptor E2-like (LOC107162032), mRNA	0	G-protein coupled receptor, putative	GO:0004930|GO:0007186|GO:0004888|GO:0016021|GO:0016020|GO:0007166
1X_vs_4H	MYZPE13164_G006_v1.0_000193260	2.83061	1.50111	3.95321e-15	9.16381e-14	PREDICTED: Acyrthosiphon pisum probable G-protein coupled receptor Mth-like 3 (LOC100165799), transcript variant X3, mRNA	0	G protein-coupled receptor	GO:0016020|GO:0007166|GO:0004930|GO:0007186|GO:0006950|GO:0004888|GO:0016021
1X_vs_4H	MYZPE13164_G006_v1.0_000167290	2.82869	1.50014	2.89942e-07	2.27459e-06	PREDICTED: Diuraphis noxia cuticle protein 7-like (LOC107163557), mRNA	1.78563e-147	ACYPI004893 protein	GO:0042302
1X_vs_4H	MYZPE13164_G006_v1.0_000070800	2.82052	1.49596	1.26057e-08	1.2558e-07	PREDICTED: Acyrthosiphon pisum UDP-glucuronosyltransferase 2B2 (LOC100162688), mRNA	0	UDP-glucuronosyltransferase	GO:0016021|GO:0016757|GO:0016740|GO:0016758|GO:0015020|GO:0008152|GO:0016020
1X_vs_4H	MYZPE13164_G006_v1.0_000183080	2.81831	1.49483	5.8858e-19	1.91093e-17	PREDICTED: Acyrthosiphon pisum uncharacterized LOC100571964 (LOC100571964), mRNA	0	Unknown protein	NULL
1X_vs_4H	MYZPE13164_G006_v1.0_000000950	2.81785	1.49459	1.47398e-07	1.22044e-06	PREDICTED: Acyrthosiphon pisum homeobox protein SIX6 (LOC100159487), mRNA	0	Optix protein	GO:0003677|GO:0005634
1X_vs_4H	MYZPE13164_G006_v1.0_000026730	2.81459	1.49293	1.75644e-16	4.65177e-15	PREDICTED: Acyrthosiphon pisum putative glutathione-specific gamma-glutamylcyclotransferase 2 (LOC100160035), mRNA	0	Cation transport regulator-like protein 1	NULL
1X_vs_4H	MYZPE13164_G006_v1.0_000139480	2.81432	1.49278	1.09622e-08	1.10432e-07	PREDICTED: Acyrthosiphon pisum uncharacterized LOC100572078 (LOC100572078), mRNA	0	Unknown protein	NULL
1X_vs_4H	MYZPE13164_G006_v1.0_000062390	2.81103	1.4911	7.54927e-06	4.39857e-05	Acyrthosiphon pisum tetra-peptide repeat homeobox protein 1-like (LOC100160667), mRNA	0	ACYPI001947 protein	NULL
1X_vs_4H	MYZPE13164_G006_v1.0_000126830	2.80392	1.48745	0.00115257	0.00394575	PREDICTED: Acyrthosiphon pisum uncharacterized LOC100573600 (LOC100573600), mRNA	0	Unknown protein	NULL
1X_vs_4H	MYZPE13164_G006_v1.0_000159090	2.79379	1.48222	5.88538e-15	1.34975e-13			Juvenile hormone-inducible protein	NULL
1X_vs_4H	MYZPE13164_G006_v1.0_000169180	2.79328	1.48196	5.16443e-39	4.84064e-37	PREDICTED: Acyrthosiphon pisum esterase E4 (LOC100168834), mRNA	0	Carboxylic ester hydrolase	GO:0016787
1X_vs_4H	MYZPE13164_G006_v1.0_000061360	2.79232	1.48147	1.75578e-12	3.09748e-11	Acyrthosiphon pisum high affinity cationic amino acid transporter 1-like (LOC100168178), mRNA &gt;gi|334884059|gb|HQ634684.1| Acyrthosiphon pisum isolate ACYPI008904 amino acid transporter mRNA, complete cds	0	Amino acid transporter	GO:0016020|GO:0015171|GO:0016021|GO:0003333
1X_vs_4H	MYZPE13164_G006_v1.0_000134480	2.79213	1.48137	1.95804e-16	5.16031e-15			Carotenoid desaturase	GO:0016491|GO:0055114|GO:0016117
1X_vs_4H	MYZPE13164_G006_v1.0_000167150	2.78629	1.47835	3.88092e-05	0.000193132	PREDICTED: Acyrthosiphon pisum uncharacterized LOC100165606 (LOC100165606), mRNA	0	Claudin domain-containing protein	GO:0016021|GO:0016020
1X_vs_4H	MYZPE13164_G006_v1.0_000118000	2.78607	1.47823	3.68775e-32	2.59806e-30			ACYPI006605 protein	NULL
1X_vs_4H	MYZPE13164_G006_v1.0_000157130	2.78516	1.47776	2.1229e-08	2.02323e-07			Unknown protein	NULL
1X_vs_4H	MYZPE13164_G006_v1.0_000163660	2.78482	1.47758	3.1975e-21	1.23533e-19	PREDICTED: Acyrthosiphon pisum ribosome biogenesis protein WDR12 homolog (LOC100159258), mRNA	0	UDP-glucuronosyltransferase	GO:0016757|GO:0016021|GO:0016758|GO:0016740|GO:0008152|GO:0015020|GO:0016020
1X_vs_4H	MYZPE13164_G006_v1.0_000011900	2.78277	1.47652	6.02433e-17	1.67362e-15	PREDICTED: Acyrthosiphon pisum probable G-protein coupled receptor Mth-like 1 (LOC100167606), mRNA	0	G-protein coupled receptor Mth2	GO:0016020|GO:0007166|GO:0004930|GO:0007186|GO:0004888|GO:0016021
1X_vs_4H	MYZPE13164_G006_v1.0_000177590	2.78008	1.47513	8.07848e-05	0.000372446	PREDICTED: Acyrthosiphon pisum fibronectin type 3 and ankyrin repeat domains protein 1-like (LOC100158938), mRNA	0	Ankyrin repeat domain-containing protein 28	NULL
1X_vs_4H	MYZPE13164_G006_v1.0_000152460	2.77917	1.47466	1.68728e-13	3.3371e-12	PREDICTED: Acyrthosiphon pisum fork head domain transcription factor slp1-like (LOC100164522), mRNA	0	Fork head domain protein, putative	GO:0043565|GO:0003677|GO:0006357|GO:0000981|GO:0006355|GO:0003700|GO:0005634
1X_vs_4H	MYZPE13164_G006_v1.0_000202440	2.77346	1.47168	2.90536e-05	0.000148446	PREDICTED: Acyrthosiphon pisum peroxidase-like (LOC100169385), mRNA	0	Chorion peroxidase	GO:0004601|GO:0055114|GO:0042600|GO:0020037|GO:0006979|GO:0098869
1X_vs_4H	MYZPE13164_G006_v1.0_000050460	2.76212	1.46578	4.50369e-47	5.51651e-45	Myzus persicae clone 4255A cytochrome P450 CYP6CY3 (CYP6CY3) mRNA, complete cds &gt;gi|563407372|gb|KF218356.1| Myzus persicae clone 4106A cytochrome P450 CYP6CY3 (CYP6CY3) mRNA, complete cds &gt;gi|563407374|gb|KF218357.1| Myzus persicae clone NS cytochr	0	Cytochrome P450	GO:0016705|GO:0016020|GO:0020037|GO:0055114|GO:0016491|GO:0016021|GO:0004497|GO:0046872|GO:0005506
1X_vs_4H	MYZPE13164_G006_v1.0_000167400	2.75607	1.46261	9.95364e-05	0.000447789	PREDICTED: Acyrthosiphon pisum homeobox protein B-H1-like (LOC100571445), mRNA	0	Paired box protein Pax-6	GO:0007275|GO:0001745|GO:0003705|GO:0048749|GO:0045944|GO:0007628|GO:0016319|GO:0007420|GO:0040018|GO:0003677|GO:0043565|GO:0010906|GO:0008284|GO:0048036|GO:0030307|GO:0003700|GO:0043567|GO:0006355|GO:0048854|GO:0045893|GO:0007455|GO:0006351|GO:0043704|GO
1X_vs_4H	MYZPE13164_G006_v1.0_000153970	2.75343	1.46123	7.42873e-10	9.00724e-09	Acyrthosiphon pisum cytochrome P450 protein (LOC100159248), mRNA	0	Cytochrome P450	GO:0020037|GO:0055114|GO:0016705|GO:0016020|GO:0016021|GO:0016491|GO:0004497|GO:0046872|GO:0005506
1X_vs_4H	MYZPE13164_G006_v1.0_000169520	2.75218	1.46058	0.0115507	0.0283869	Acyrthosiphon pisum strain GR arylalkylamine N-acetyltransferase 1 (AANAT1) mRNA, complete cds &gt;gi|507144921|gb|KC626028.1| Acyrthosiphon pisum strain GV arylalkylamine N-acetyltransferase 1 (AANAT1) mRNA, complete cds	0	Arylalkylamine N-acetyltransferase 1	GO:0008080|GO:0016740
1X_vs_4H	MYZPE13164_G006_v1.0_000134350	2.7417	1.45507	0.000262071	0.00107002	PREDICTED: Acyrthosiphon pisum phytoene desaturase (LOC100169110), transcript variant X2, mRNA	0	Carotenoid desaturase	GO:0016491|GO:0055114|GO:0016117
1X_vs_4H	MYZPE13164_G006_v1.0_000020640	2.74109	1.45475	1.38892e-25	7.09536e-24	PREDICTED: Acyrthosiphon pisum acetyl-CoA acetyltransferase, mitochondrial (LOC100162752), mRNA	0	Acetoacetyl-CoA thiolase	GO:0008152|GO:0016747|GO:0003824|GO:0016746|GO:0016740
1X_vs_4H	MYZPE13164_G006_v1.0_000160510	2.736	1.45207	9.21049e-24	4.24273e-22	PREDICTED: Acyrthosiphon pisum protein doublesex (LOC100575402), mRNA	0	Nuclear receptor subfamily 6 group A member	GO:0006351|GO:0005634|GO:0003700|GO:0006355|GO:0003677|GO:0008270|GO:0043565|GO:0046872
1X_vs_4H	MYZPE13164_G006_v1.0_000044760	2.73327	1.45063	9.05235e-10	1.08297e-08	PREDICTED: Diuraphis noxia aquaporin-like (LOC107163337), transcript variant X2, mRNA	0	Unknown protein	NULL
1X_vs_4H	MYZPE13164_G006_v1.0_000174040	2.72538	1.44646	1.86352e-09	2.11218e-08	PREDICTED: Diuraphis noxia major facilitator superfamily domain-containing protein 6-like (LOC107167811), transcript variant X2, mRNA	0	Major facilitator superfamily domain-containing protein 6-like Protein	GO:0016020|GO:0016021
1X_vs_4H	MYZPE13164_G006_v1.0_000081870	2.72524	1.44638	4.81434e-28	2.78999e-26	PREDICTED: Acyrthosiphon pisum uncharacterized LOC100162662 (LOC100162662), transcript variant X1, mRNA	0	PDZ domain-containing protein 2	NULL
1X_vs_4H	MYZPE13164_G006_v1.0_000127980	2.71282	1.43979	6.86097e-15	1.56352e-13	PREDICTED: Acyrthosiphon pisum protein escargot (LOC100165433), mRNA	0	Transcriptional repressor scratch 2	GO:0003676|GO:0046872
1X_vs_4H	MYZPE13164_G006_v1.0_000119590	2.71262	1.43969	3.92756e-11	5.81526e-10	PREDICTED: Acyrthosiphon pisum collagen alpha-1(XXIII) chain (LOC100575935), partial mRNA	9.14664e-104	Unknown protein	NULL
1X_vs_4H	MYZPE13164_G006_v1.0_000169350	2.70437	1.43529	6.59489e-17	1.82273e-15	PREDICTED: Diuraphis noxia protein prickle-like (LOC107161677), mRNA	0	Protein prickle	GO:0007275|GO:0007164|GO:0001738|GO:0005886|GO:0005737|GO:0045185|GO:0009948|GO:0008270|GO:0001736|GO:0046872|GO:0001737|GO:0045184|GO:0007163|GO:0016020|GO:0045746|GO:0008104|GO:1902669|GO:0042067|GO:0045773|GO:0005515|GO:0016348
1X_vs_4H	MYZPE13164_G006_v1.0_000141190	2.70261	1.43435	1.15796e-14	2.58419e-13	PREDICTED: Acyrthosiphon pisum sugar transporter ERD6-like 6 (LOC100160251), transcript variant X1, mRNA	0	Facilitated trehalose transporter Tret1	GO:0055085|GO:0005215|GO:0016021|GO:0022857
1X_vs_4H	MYZPE13164_G006_v1.0_000139610	2.70193	1.43399	0.000214306	0.000893764	PREDICTED: Acyrthosiphon pisum SKI family transcriptional corepressor 2 (LOC100166644), transcript variant X1, mRNA	0	SKI family transcriptional corepressor 2-like Protein	GO:0046332|GO:0030514|GO:1903507|GO:0003714
1X_vs_4H	MYZPE13164_G006_v1.0_000026690	2.70027	1.43311	1.00209e-40	9.64423e-39			ACYPI005168 protein	NULL
1X_vs_4H	MYZPE13164_G006_v1.0_000127530	2.68475	1.42479	0.0158552	0.03696	PREDICTED: Diuraphis noxia proline-rich protein 4-like (LOC107163928), mRNA	0	Zinc finger protein 512B	NULL
1X_vs_4H	MYZPE13164_G006_v1.0_000189070	2.67689	1.42056	0.0018047	0.00582943	PREDICTED: Acyrthosiphon pisum dynein heavy chain 3, axonemal (LOC100160896), mRNA	0	Dynein heavy chain 3, axonemal	GO:0007018|GO:0003777|GO:0030286
1X_vs_4H	MYZPE13164_G006_v1.0_000190360	2.67635	1.42026	1.40441e-15	3.37153e-14	PREDICTED: Acyrthosiphon pisum uncharacterized LOC100574872 (LOC100574872), transcript variant X2, mRNA	0	Unknown protein	NULL
1X_vs_4H	MYZPE13164_G006_v1.0_000138130	2.67583	1.41999	0.000584738	0.0021832	PREDICTED: Diuraphis noxia GTP-binding protein GEM (LOC107165770), transcript variant X2, mRNA	2.01458e-136	Unknown protein	NULL
1X_vs_4H	MYZPE13164_G006_v1.0_000060140	2.67411	1.41906	2.02423e-16	5.32174e-15	PREDICTED: Acyrthosiphon pisum homeotic protein Sex combs reduced-like (LOC100575340), mRNA	0	Sex combs reduced	GO:0007275|GO:0043565|GO:0003677|GO:0006355|GO:0003700|GO:0005634
1X_vs_4H	MYZPE13164_G006_v1.0_000077750	2.67318	1.41856	0.000106917	0.000476812	PREDICTED: Acyrthosiphon pisum protein tiptop (LOC100159043), transcript variant X1, mRNA	0	Unknown protein	NULL
1X_vs_4H	MYZPE13164_G006_v1.0_000083350	2.67258	1.41823	2.90755e-10	3.77142e-09	PREDICTED: Acyrthosiphon pisum cytochrome b561-like (LOC100570307), transcript variant X2, mRNA	0	Cytochrome b reductase 1	GO:0016020|GO:0055114|GO:0016021
1X_vs_4H	MYZPE13164_G006_v1.0_000177660	2.67074	1.41724	0.000898558	0.00317197			Unknown protein	NULL
1X_vs_4H	MYZPE13164_G006_v1.0_000096010	2.66879	1.41619	0.000569625	0.00213342	PREDICTED: Acyrthosiphon pisum BTB/POZ domain-containing protein KCTD8 (LOC100164534), mRNA	0	BTB/POZ domain-containing protein-1	GO:0051260
1X_vs_4H	MYZPE13164_G006_v1.0_000054720	2.66687	1.41515	0.000183033	0.000777655	PREDICTED: Diuraphis noxia maltase A3-like (LOC107170207), transcript variant X2, mRNA	3.60619e-180	Maltase 2	GO:0008152|GO:0005975|GO:0003824|GO:0004558|GO:0032450|GO:0000023|GO:0016787|GO:0016798
1X_vs_4H	MYZPE13164_G006_v1.0_000163760	2.66093	1.41193	5.29631e-19	1.73523e-17	PREDICTED: Acyrthosiphon pisum kelch-like protein 3 (LOC100166409), transcript variant X3, mRNA	0	Ring canal kelch like protein	GO:0050801|GO:0031463|GO:0016567
1X_vs_4H	MYZPE13164_G006_v1.0_000015530	2.65697	1.40978	6.17234e-08	5.40469e-07	PREDICTED: Acyrthosiphon pisum uncharacterized LOC103308217 (LOC103308217), mRNA	0	Nuclease harbi1-like protein	NULL
1X_vs_4H	MYZPE13164_G006_v1.0_000094760	2.65451	1.40845	1.71801e-07	1.40932e-06			Unknown protein	NULL
1X_vs_4H	MYZPE13164_G006_v1.0_000156720	2.65117	1.40663	8.75452e-09	8.9434e-08	PREDICTED: Diuraphis noxia uncharacterized LOC107165085 (LOC107165085), mRNA	0	Dorsal-ventral patterning tolloid-like protein 1	GO:0016020|GO:0016021
1X_vs_4H	MYZPE13164_G006_v1.0_000037740	2.6508	1.40643	1.84819e-24	9.01434e-23	PREDICTED: Diuraphis noxia homeobox protein vnd-like (LOC107163623), transcript variant X1, mRNA	0	Homeobox protein NK-2, putative	GO:0043565|GO:0004000|GO:0003677|GO:0006355|GO:0016787|GO:0005634
1X_vs_4H	MYZPE13164_G006_v1.0_000074670	2.64809	1.40495	7.4716e-10	9.03888e-09			Unknown protein	NULL
1X_vs_4H	MYZPE13164_G006_v1.0_000049700	2.64555	1.40357	1.2507e-17	3.75522e-16	PREDICTED: Acyrthosiphon pisum GATA-binding factor A (LOC100164123), transcript variant X3, mRNA	0	Transcription factor GATA-4	GO:0003700|GO:0005634|GO:0006355|GO:0008270|GO:0043565
1X_vs_4H	MYZPE13164_G006_v1.0_000203270	2.64219	1.40174	5.87102e-10	7.19951e-09			Unknown protein	NULL
1X_vs_4H	MYZPE13164_G006_v1.0_000154620	2.6412	1.40119	1.18374e-25	6.07599e-24	PREDICTED: Acyrthosiphon pisum transcription factor Sp9 (LOC100167763), transcript variant X2, mRNA	0	Transcription factor Sp9	GO:0003676|GO:0046872
1X_vs_4H	MYZPE13164_G006_v1.0_000191000	2.63796	1.39943	2.63437e-34	2.04287e-32	PREDICTED: Diuraphis noxia acyl-CoA synthetase family member 2, mitochondrial-like (LOC107164269), mRNA	0	Acyl-CoA synthetase family member 2, mitochondrial-like Protein	GO:0003824|GO:0008152
1X_vs_4H	MYZPE13164_G006_v1.0_000168430	2.63637	1.39855	2.54125e-36	2.15686e-34	PREDICTED: Acyrthosiphon pisum fructose-1,6-bisphosphatase 1 (LOC100570401), transcript variant X1, mRNA	0	Fructose-1,6-bisphosphatase 1-like Protein	GO:0042578|GO:0042132|GO:0016311|GO:0005975|GO:0016787
1X_vs_4H	MYZPE13164_G006_v1.0_000159080	2.63488	1.39774	2.57001e-20	9.26494e-19	PREDICTED: Acyrthosiphon pisum uncharacterized LOC100164219 (LOC100164219), mRNA	0	Juvenile hormone-inducible protein	NULL
1X_vs_4H	MYZPE13164_G006_v1.0_000144050	2.63323	1.39683	1.11948e-11	1.8167e-10	PREDICTED: Acyrthosiphon pisum mucin-2 (LOC100572539), transcript variant X8, mRNA	0	Protease m1 zinc metalloprotease	GO:0008233|GO:0016020|GO:0008237|GO:0016021|GO:0006508|GO:0008270
1X_vs_4H	MYZPE13164_G006_v1.0_000169030	2.62833	1.39415	1.82501e-07	1.48691e-06	PREDICTED: Acyrthosiphon pisum cuticular protein 50 (LOC100159282), mRNA	1.29332e-174	Cuticle protein	GO:0042302
1X_vs_4H	MYZPE13164_G006_v1.0_000188630	2.62732	1.39359	2.62832e-11	4.0357e-10	PREDICTED: Diuraphis noxia tropomyosin (LOC107168264), transcript variant X13, mRNA	0	Tropomyosin	NULL
1X_vs_4H	MYZPE13164_G006_v1.0_000141250	2.62203	1.39069	0.000616764	0.00229008	PREDICTED: Acyrthosiphon pisum 33 kDa inner dynein arm light chain, axonemal (LOC100167441), mRNA	0	33 kDa inner dynein arm light chain, axonemal	NULL
1X_vs_4H	MYZPE13164_G006_v1.0_000050330	2.62004	1.38959	9.26351e-13	1.681e-11			WD repeat-containing protein 47-like Protein	NULL
1X_vs_4H	MYZPE13164_G006_v1.0_000142360	2.61718	1.38801	1.59177e-21	6.28486e-20			Unknown protein	NULL
1X_vs_4H	MYZPE13164_G006_v1.0_000112730	2.61062	1.38439	4.09445e-17	1.15534e-15	PREDICTED: Acyrthosiphon pisum homeobox protein B-H1 (LOC100167500), mRNA	0	Homeobox protein B-H1	GO:0006355|GO:0005634|GO:0043565|GO:0003677
1X_vs_4H	MYZPE13164_G006_v1.0_000094050	2.60934	1.38369	3.14398e-05	0.000159402	PREDICTED: Acyrthosiphon pisum uncharacterized LOC100571442 (LOC100571442), ncRNA	3.40146e-57	Unknown protein	NULL
1X_vs_4H	MYZPE13164_G006_v1.0_000055010	2.60445	1.38098	1.0343e-18	3.29843e-17			ACYPI003979 protein	NULL
1X_vs_4H	MYZPE13164_G006_v1.0_000109900	2.6009	1.37901	3.30278e-06	2.07463e-05	PREDICTED: Acyrthosiphon pisum prestin (LOC100164052), transcript variant X5, mRNA	0	Sulfate transporter	GO:0008272|GO:0055085|GO:0016021|GO:0015116|GO:0006810|GO:0008271|GO:0016020|GO:1902358
1X_vs_4H	MYZPE13164_G006_v1.0_000076840	2.59772	1.37724	6.68807e-22	2.74109e-20	PREDICTED: Acyrthosiphon pisum transcription factor Adf-1-like (LOC100167442), transcript variant X1, mRNA	0	Transcription factor Adf-1-like protein	GO:0003677
1X_vs_4H	MYZPE13164_G006_v1.0_000080550	2.59576	1.37616	6.73288e-06	3.97116e-05			Unknown protein	NULL
1X_vs_4H	MYZPE13164_G006_v1.0_000124510	2.59076	1.37338	7.18925e-22	2.92426e-20	Acyrthosiphon pisum mRNA, clone: ACI0AAF4YO12, full-insert cDNA sequence based on ESTs (5'-EST:ACI0AAF4YO12AAM1, 3'-EST ACI2AAF1YN11BBM1)	0	Molybdenum cofactor sulfurase	GO:0003824|GO:0008265|GO:0006777|GO:0016829|GO:0016740|GO:0030170|GO:0030151
1X_vs_4H	MYZPE13164_G006_v1.0_000003560	2.58779	1.37172	1.90292e-10	2.52294e-09	PREDICTED: Acyrthosiphon pisum uncharacterized LOC100160987 (LOC100160987), mRNA	0	Zona pellucida domain-containing protein	GO:0016021|GO:0016020
1X_vs_4H	MYZPE13164_G006_v1.0_000143790	2.58617	1.37082	1.41396e-22	6.02416e-21	PREDICTED: Acyrthosiphon pisum sugar transporter ERD6-like 9 (LOC103308628), mRNA	0	Facilitated trehalose transporter Tret1	GO:0016020|GO:0022857|GO:0022891|GO:0055085|GO:0016021|GO:0005215
1X_vs_4H	MYZPE13164_G006_v1.0_000142740	2.58141	1.36816	3.79577e-08	3.44689e-07	Acyrthosiphon pisum ACYPI000015 mRNA, clone: 258M7, complete cds, full-insert cDNA sequence based on the ESTs (5'-EST:EX643591, 3'-EST:EX644160)	0	ACYPI000015 protein	GO:0008234|GO:0006508
1X_vs_4H	MYZPE13164_G006_v1.0_000191370	2.5782	1.36636	1.08701e-07	9.13952e-07			Transmembrane and TPR repeat-containing protein 2	GO:0016021|GO:0003677|GO:0006351|GO:0003899
1X_vs_4H	MYZPE13164_G006_v1.0_000148740	2.5765	1.36541	2.29871e-06	1.49806e-05	PREDICTED: Acyrthosiphon pisum UDP-glucuronosyltransferase 2B13 (LOC100162244), mRNA	0	UDP-glucuronosyltransferase	GO:0016758|GO:0016740|GO:0016757|GO:0016021|GO:0016020|GO:0008152|GO:0015020
1X_vs_4H	MYZPE13164_G006_v1.0_000161860	2.57079	1.36221	1.79093e-19	6.20722e-18			Juvenile hormone-inducible protein	NULL
1X_vs_4H	MYZPE13164_G006_v1.0_000001510	2.56778	1.36052	3.95602e-07	3.00719e-06	PREDICTED: Acyrthosiphon pisum zinc finger protein 512B-like (LOC100163566), mRNA	0	Neurofilament heavy polypeptide	NULL
1X_vs_4H	MYZPE13164_G006_v1.0_000158770	2.56664	1.35988	3.57233e-17	1.01868e-15	PREDICTED: Acyrthosiphon pisum uncharacterized LOC100575509 (LOC100575509), mRNA	0	63 kDa sperm flagellar membrane protein	GO:0005509|GO:0031514|GO:0016020|GO:0016021
1X_vs_4H	MYZPE13164_G006_v1.0_000044560	2.56409	1.35845	2.18027e-11	3.38633e-10	PREDICTED: Acyrthosiphon pisum acetyl-coenzyme A transporter 1 (LOC100169490), mRNA	0	Acetyl-coenzyme A transporter 1	GO:0015876|GO:0016020|GO:0008521|GO:0016021
1X_vs_4H	MYZPE13164_G006_v1.0_000151670	2.55917	1.35568	4.15209e-05	0.000205394			DNA repair SWI5-like protein	NULL
1X_vs_4H	MYZPE13164_G006_v1.0_000118560	2.55763	1.35481	0.000367301	0.00145076	PREDICTED: Acyrthosiphon pisum Down syndrome cell adhesion molecule-like protein Dscam2 (LOC100163371), transcript variant X4, mRNA	5.83538e-152	Down syndrome cell adhesion molecule 2, isoform L	GO:0016021|GO:0016020
1X_vs_4H	MYZPE13164_G006_v1.0_000156180	2.55527	1.35347	0.00477763	0.0134706			Unknown protein	NULL
1X_vs_4H	MYZPE13164_G006_v1.0_000145190	2.55224	1.35176	6.89017e-17	1.89462e-15	PREDICTED: Acyrthosiphon pisum acetyl-coenzyme A transporter 1 (LOC100169508), mRNA	0	Acetyl-coenzyme A transporter 1	GO:0016021|GO:0008521|GO:0016020|GO:0015876
1X_vs_4H	MYZPE13164_G006_v1.0_000072860	2.55149	1.35134	2.03515e-14	4.37862e-13	PREDICTED: Acyrthosiphon pisum uncharacterized protein LOC100161055 (LOC100161055), transcript variant X2, mRNA	0	ACYPI002309 protein	NULL
1X_vs_4H	MYZPE13164_G006_v1.0_000033110	2.55023	1.35063	2.11535e-07	1.70669e-06	PREDICTED: Diuraphis noxia uncharacterized LOC107168113 (LOC107168113), mRNA	2.13636e-96	Zinc finger MYM-type protein 5	GO:0046983|GO:0003676
1X_vs_4H	MYZPE13164_G006_v1.0_000150790	2.5375	1.34341	0.000832864	0.00296971	PREDICTED: Acyrthosiphon pisum UDP-glucuronosyltransferase 1-3 (LOC100162731), transcript variant X1, mRNA	0	UDP-glucuronosyltransferase	GO:0016740|GO:0016758|GO:0016021|GO:0016757|GO:0016020|GO:0008152|GO:0015020
1X_vs_4H	MYZPE13164_G006_v1.0_000180760	2.5353	1.34216	7.86859e-25	3.92664e-23	Acyrthosiphon pisum CG16995-like (LOC100169092), mRNA &gt;gi|239790245|dbj|AK341264.1| Acyrthosiphon pisum ACYPI009743 mRNA, clone: 330C17, complete cds, full-insert cDNA sequence based on the ESTs (5'-EST:FF308379, 3'-EST:FF309620)	0	Golgi associated plant pathogenesis related protein 1	GO:0005576
1X_vs_4H	MYZPE13164_G006_v1.0_000135280	2.53144	1.33996	3.42374e-06	2.14188e-05	PREDICTED: Diuraphis noxia uncharacterized LOC107172177 (LOC107172177), mRNA	3.94306e-114	Cytosolic carboxypeptidase-like protein 5	GO:0006508|GO:0004181|GO:0004180|GO:0008270
1X_vs_4H	MYZPE13164_G006_v1.0_000122310	2.5241	1.33577	2.09798e-26	1.13639e-24			Cuticle protein	GO:0042302
1X_vs_4H	MYZPE13164_G006_v1.0_000126800	2.52154	1.3343	3.03544e-17	8.81915e-16			Unknown protein	NULL
1X_vs_4H	MYZPE13164_G006_v1.0_000158420	2.51045	1.32794	2.88107e-36	2.42617e-34	PREDICTED: Acyrthosiphon pisum flocculation protein FLO11 (LOC100166678), mRNA	0	Unknown protein	NULL
1X_vs_4H	MYZPE13164_G006_v1.0_000059050	2.49657	1.31995	2.14874e-16	5.63535e-15	PREDICTED: Acyrthosiphon pisum gamma-glutamyltranspeptidase 1 (LOC100168687), transcript variant X3, mRNA	0	Gamma-glutamyltranspeptidase 1	GO:0016020|GO:0006749|GO:0003840|GO:0016021
1X_vs_4H	MYZPE13164_G006_v1.0_000073660	2.49577	1.31949	2.52242e-23	1.12352e-21	PREDICTED: Acyrthosiphon pisum vacuolar protein sorting-associated protein 33B (LOC100164414), mRNA	0	Vacuolar protein sorting-associated protein 33B	GO:0006904|GO:0016192
1X_vs_4H	MYZPE13164_G006_v1.0_000069730	2.49556	1.31936	1.04051e-16	2.83941e-15	PREDICTED: Acyrthosiphon pisum uncharacterized peptidase C1-like protein F26E4.3 (LOC100159077), transcript variant X2, mRNA	0	Cathepsin B	GO:0008234|GO:0030247|GO:0006508|GO:0006898|GO:0006955|GO:0005044
1X_vs_4H	MYZPE13164_G006_v1.0_000159070	2.49045	1.31641	1.72362e-10	2.29369e-09	PREDICTED: Acyrthosiphon pisum uncharacterized LOC100574123 (LOC100574123), mRNA	0	Juvenile hormone-inducible protein 26	GO:0003674|GO:0005575|GO:0045924
1X_vs_4H	MYZPE13164_G006_v1.0_000002210	2.48822	1.31511	2.29869e-06	1.49806e-05	PREDICTED: Acyrthosiphon pisum AT-rich binding protein-like (LOC100575255), mRNA	0	Paraquat-inducible protein A	GO:0016020|GO:0016021
1X_vs_4H	MYZPE13164_G006_v1.0_000017090	2.48741	1.31464	0.000212496	0.000887444			Retrovirus-related Pol polyprotein from transposon 412	GO:0015074|GO:0003676|GO:0006508|GO:0004190
1X_vs_4H	MYZPE13164_G006_v1.0_000171600	2.48347	1.31236	9.89494e-13	1.79256e-11	PREDICTED: Acyrthosiphon pisum developmental protein eyes absent (LOC100167386), mRNA	0	Eyes absent homolog	GO:0004725|GO:0016787|GO:0006355|GO:0046872|GO:0035335|GO:0004721|GO:0007275|GO:0006470
1X_vs_4H	MYZPE13164_G006_v1.0_000172240	2.481	1.31092	0.000477796	0.00182759			Unknown protein	NULL
1X_vs_4H	MYZPE13164_G006_v1.0_000072560	2.4767	1.30842	6.2331e-11	8.91069e-10	PREDICTED: Diuraphis noxia very-long-chain 3-oxoacyl-CoA reductase-like (LOC107164009), mRNA	6.0912e-137	Steroid dehydrogenase	GO:0016021|GO:0016020
1X_vs_4H	MYZPE13164_G006_v1.0_000066630	2.47411	1.30691	5.71546e-07	4.20812e-06	PREDICTED: Acyrthosiphon pisum uncharacterized LOC100573900 (LOC100573900), transcript variant X2, mRNA	0	CG2310, isoform A	GO:0016021|GO:0016020
1X_vs_4H	MYZPE13164_G006_v1.0_000159110	2.46982	1.3044	2.23626e-16	5.83647e-15			Juvenile hormone-inducible protein 26	GO:0003674|GO:0045924|GO:0005575
1X_vs_4H	MYZPE13164_G006_v1.0_000133530	2.46184	1.29974	0.00024957	0.00102363			ACYPI003647 protein	NULL
1X_vs_4H	MYZPE13164_G006_v1.0_000124780	2.45448	1.29542	0.00248147	0.00765971	PREDICTED: Acyrthosiphon pisum esterase E4 (LOC100168479), transcript variant X2, mRNA	4.36837e-92	Carboxylic ester hydrolase	GO:0016787
1X_vs_4H	MYZPE13164_G006_v1.0_000082910	2.43977	1.28674	6.6155e-12	1.09705e-10	PREDICTED: Acyrthosiphon pisum Na(+)/H(+) exchange regulatory cofactor NHE-RF1 (LOC103311490), mRNA	0	Na(+)/H(+) exchange regulatory cofactor NHE-RF2	NULL
1X_vs_4H	MYZPE13164_G006_v1.0_000077530	2.4353	1.2841	1.78083e-05	9.54054e-05	PREDICTED: Acyrthosiphon pisum homeobox protein six1 (LOC100160072), mRNA	0	Homeobox protein SIX1	GO:0003677|GO:0043565|GO:0005634|GO:0006355
1X_vs_4H	MYZPE13164_G006_v1.0_000158150	2.43208	1.28219	0.000314207	0.00126233			Unknown protein	NULL
1X_vs_4H	MYZPE13164_G006_v1.0_000159410	2.4282	1.27988	1.76392e-08	1.71291e-07			Unknown protein	NULL
1X_vs_4H	MYZPE13164_G006_v1.0_000160310	2.42818	1.27988	2.97595e-31	2.01747e-29	PREDICTED: Acyrthosiphon pisum polyubiquitin-G (LOC100166931), transcript variant X1, mRNA	0	Polyubiquitin	GO:0035096|GO:0007219|GO:0010992|GO:0005634|GO:0016567|GO:0048515|GO:0007141|GO:0006914|GO:0031386|GO:0005875|GO:0005737|GO:0006909|GO:0005829
1X_vs_4H	MYZPE13164_G006_v1.0_000050620	2.42252	1.27651	1.39763e-06	9.54086e-06			Krueppel-like factor 5	GO:0046872|GO:0003676
1X_vs_4H	MYZPE13164_G006_v1.0_000004270	2.41525	1.27217	1.99473e-05	0.000105657	PREDICTED: Acyrthosiphon pisum glutamate receptor ionotropic, NMDA 3A (LOC100163143), transcript variant X2, mRNA	0	Unknown protein	NULL
1X_vs_4H	MYZPE13164_G006_v1.0_000111620	2.41328	1.27099	1.5285e-24	7.48898e-23			ACYPI005979 protein	NULL
1X_vs_4H	MYZPE13164_G006_v1.0_000091720	2.4125	1.27053	0.00178623	0.00578192	PREDICTED: Acyrthosiphon pisum fatty acyl-CoA reductase 1-like (LOC100166872), transcript variant X2, mRNA	0	Fatty acyl-CoA reductase 1	GO:0080019|GO:0055114
1X_vs_4H	MYZPE13164_G006_v1.0_000069670	2.41196	1.27021	9.53594e-07	6.73577e-06			UDP-glucuronosyltransferase	GO:0016021|GO:0016757|GO:0016740|GO:0016758|GO:0008152|GO:0015020|GO:0016020
1X_vs_4H	MYZPE13164_G006_v1.0_000105360	2.41168	1.27004	0.00273338	0.00834649	PREDICTED: Diuraphis noxia uncharacterized LOC107163992 (LOC107163992), mRNA	0	Unknown protein	NULL
1X_vs_4H	MYZPE13164_G006_v1.0_000028350	2.40484	1.26594	1.27072e-08	1.26474e-07	PREDICTED: Acyrthosiphon pisum uncharacterized LOC100159791 (LOC100159791), mRNA	0	Cell wall protein DAN4	NULL
1X_vs_4H	MYZPE13164_G006_v1.0_000099440	2.40475	1.26589	2.20016e-09	2.46012e-08			UDP-glucuronosyltransferase	GO:0015020|GO:0008152|GO:0016020|GO:0016757|GO:0016021|GO:0016758|GO:0016740
1X_vs_4H	MYZPE13164_G006_v1.0_000189890	2.40235	1.26445	1.44474e-24	7.11091e-23	PREDICTED: Acyrthosiphon pisum facilitated trehalose transporter Tret1 (LOC100575560), mRNA	0	Sugar transporter	GO:0055085|GO:0016021|GO:0005215|GO:0008643|GO:0022857|GO:0016020
1X_vs_4H	MYZPE13164_G006_v1.0_000093280	2.40184	1.26414	7.50734e-27	4.12865e-25	PREDICTED: Acyrthosiphon pisum protein-glutamate O-methyltransferase (LOC100168038), mRNA	0	UPF0364 protein C6orf211 like protein	NULL
1X_vs_4H	MYZPE13164_G006_v1.0_000007450	2.40166	1.26403	1.50326e-09	1.73487e-08	PREDICTED: Acyrthosiphon pisum alpha,alpha-trehalose-phosphate synthase [UDP-forming] (LOC100165203), transcript variant X1, mRNA	0	Trehalose-6-phosphate synthase 1	GO:0005992|GO:0003824
1X_vs_4H	MYZPE13164_G006_v1.0_000167270	2.40103	1.26365	0.000371179	0.00146447	Acyrthosiphon pisum cuticular protein 37 (cp37), mRNA	4.57242e-169	Cuticle protein	GO:0042302
1X_vs_4H	MYZPE13164_G006_v1.0_000042540	2.39449	1.25972	8.13446e-26	4.29811e-24	PREDICTED: Diuraphis noxia protein bowel-like (LOC107165857), transcript variant X2, mRNA	0	Zinc finger protein, putative	GO:0003676|GO:0046872
1X_vs_4H	MYZPE13164_G006_v1.0_000203050	2.38658	1.25495	0.000684205	0.00250767	PREDICTED: Acyrthosiphon pisum uncharacterized LOC100568829 (LOC100568829), transcript variant X2, mRNA	6.7945e-142	Unknown protein	NULL
1X_vs_4H	MYZPE13164_G006_v1.0_000093770	2.38371	1.25321	5.37377e-10	6.63503e-09			Unknown protein	NULL
1X_vs_4H	MYZPE13164_G006_v1.0_000183410	2.38184	1.25208	1.2377e-17	3.73701e-16	PREDICTED: Acyrthosiphon pisum farnesol dehydrogenase (LOC100165420), transcript variant X3, mRNA	0	Dehydrogenase/reductase SDR family member 11	GO:0016491|GO:0055114
1X_vs_4H	MYZPE13164_G006_v1.0_000161130	2.37072	1.24533	0.00273107	0.00834179	Acyrthosiphon pisum uncharacterized LOC100570235 (ACYPI55558), mRNA	8.68156e-85	ACYPI55558 protein	NULL
1X_vs_4H	MYZPE13164_G006_v1.0_000081300	2.36415	1.24132	6.16069e-17	1.7071e-15	PREDICTED: Acyrthosiphon pisum acetyl-coenzyme A transporter 1 (LOC100166703), transcript variant X1, mRNA	0	Acetyl-coenzyme A transporter 1	GO:0016021|GO:0016020|GO:0008521|GO:0015876
1X_vs_4H	MYZPE13164_G006_v1.0_000084660	2.36045	1.23906	2.73886e-06	1.7531e-05	PREDICTED: Diuraphis noxia uncharacterized LOC107164780 (LOC107164780), mRNA	0	Unknown protein	NULL
1X_vs_4H	MYZPE13164_G006_v1.0_000192010	2.35883	1.23807	0.000878358	0.0031093			52 kDa repressor of the inhibitor of the protein kinase	GO:0003676|GO:0016310|GO:0016301
1X_vs_4H	MYZPE13164_G006_v1.0_000024060	2.35513	1.23581	1.94105e-33	1.46312e-31	PREDICTED: Acyrthosiphon pisum delta-1-pyrroline-5-carboxylate synthase (LOC100159277), transcript variant X1, mRNA	0	Delta-1-pyrroline-5-carboxylate synthase-like Protein	GO:0006561|GO:0016310|GO:0004350|GO:0008152|GO:0004349|GO:0055114|GO:0005737|GO:0003824|GO:0016620|GO:0016491|GO:0016740
1X_vs_4H	MYZPE13164_G006_v1.0_000176290	2.3546	1.23548	3.03717e-35	2.49905e-33	PREDICTED: Acyrthosiphon pisum uncharacterized LOC100165032 (LOC100165032), mRNA	0	Unknown protein	NULL
1X_vs_4H	MYZPE13164_G006_v1.0_000167300	2.35353	1.23482	0.0206785	0.0463108	Acyrthosiphon pisum ACYPI007329 mRNA, clone: 39M1, complete cds, full-insert cDNA sequence based on the ESTs (5'-EST:EX624743, 3'-EST:EX627845)	6.68909e-121	ACYPI007329 protein	GO:0042302
1X_vs_4H	MYZPE13164_G006_v1.0_000063440	2.34958	1.2324	3.73203e-30	2.38033e-28	PREDICTED: Acyrthosiphon pisum omega-amidase NIT2 (LOC100161541), mRNA	0	Nitrilase and fragile histidine triad fusion protein NitFhit-like Protein	GO:0006807|GO:0016810
1X_vs_4H	MYZPE13164_G006_v1.0_000081810	2.34844	1.23171	8.87357e-06	5.0688e-05			Unknown protein	NULL
1X_vs_4H	MYZPE13164_G006_v1.0_000091460	2.34738	1.23105	1.37304e-08	1.35531e-07			Unknown protein	NULL
1X_vs_4H	MYZPE13164_G006_v1.0_000010590	2.34133	1.22733	1.72884e-09	1.96989e-08	PREDICTED: Acyrthosiphon pisum multidrug resistance-associated protein 1 (LOC100160997), mRNA	0	Multidrug resistance-associated protein lethal(2)03659	GO:0016021|GO:0000166|GO:0006810|GO:0005524|GO:0016020|GO:0016887|GO:0042626|GO:0005215|GO:0055085
1X_vs_4H	MYZPE13164_G006_v1.0_000162710	2.33992	1.22646	3.88731e-06	2.40122e-05	PREDICTED: Acyrthosiphon pisum plexin-A1-like (LOC100164931), mRNA	0	Plexin A4, B	GO:0016021|GO:0007165|GO:0071526|GO:0016020|GO:0017154
1X_vs_4H	MYZPE13164_G006_v1.0_000200080	2.33846	1.22556	1.26575e-09	1.47497e-08	PREDICTED: Diuraphis noxia protein THEM6-like (LOC107168162), mRNA	0	UPF0670 protein CG4666	GO:0016020|GO:0016021
1X_vs_4H	MYZPE13164_G006_v1.0_000188160	2.33801	1.22528	4.17726e-11	6.14279e-10	PREDICTED: Acyrthosiphon pisum homeotic protein antennapedia (LOC100167267), transcript variant X3, mRNA	0	Homeotic protein antennapedia	GO:0003677|GO:0043565|GO:0007275|GO:0003700|GO:0005634|GO:0006355
1X_vs_4H	MYZPE13164_G006_v1.0_000011260	2.33658	1.2244	9.23504e-14	1.86413e-12	PREDICTED: Acyrthosiphon pisum asparagine synthetase [glutamine-hydrolyzing] (LOC100160265), mRNA	0	Asparagine synthetase	GO:0006529|GO:0004066
1X_vs_4H	MYZPE13164_G006_v1.0_000050170	2.33577	1.2239	2.92192e-05	0.000149126	PREDICTED: Acyrthosiphon pisum protein atonal homolog 8 (LOC100575975), mRNA	0	Basic helix-loop-helix transcription factor amos	GO:0007423|GO:0006355|GO:0046983
1X_vs_4H	MYZPE13164_G006_v1.0_000125680	2.33541	1.22367	4.10823e-27	2.2709e-25	PREDICTED: Acyrthosiphon pisum regucalcin-like (LOC100165771), transcript variant X4, mRNA	0	ACYPI006696 protein	NULL
1X_vs_4H	MYZPE13164_G006_v1.0_000186090	2.33301	1.2222	0.000275668	0.0011196	PREDICTED: Acyrthosiphon pisum L-xylulose reductase (LOC100169170), transcript variant X3, mRNA	0	ACYPI000088 protein	GO:0055114|GO:0016491
1X_vs_4H	MYZPE13164_G006_v1.0_000056200	2.33228	1.22174	2.75998e-09	3.04502e-08	PREDICTED: Acyrthosiphon pisum aldehyde dehydrogenase (LOC100164885), mRNA	0	Mitochondrial aldehyde dehydrogenase	GO:0016491|GO:0016620|GO:0055114|GO:0008152
1X_vs_4H	MYZPE13164_G006_v1.0_000125270	2.32996	1.2203	3.70552e-17	1.05387e-15	PREDICTED: Acyrthosiphon pisum mucin-12 (LOC100573736), mRNA	0	Protease m1 zinc metalloprotease	GO:0008270|GO:0006508|GO:0016021|GO:0008237|GO:0008233|GO:0016020|GO:0004252
1X_vs_4H	MYZPE13164_G006_v1.0_000138780	2.32834	1.2193	1.46739e-05	8.01266e-05	PREDICTED: Diuraphis noxia box A-binding factor (LOC107166679), transcript variant X2, misc_RNA	0	PR domain zinc finger protein 8	GO:0046872|GO:0003676
1X_vs_4H	MYZPE13164_G006_v1.0_000050450	2.32601	1.21786	9.21385e-33	6.71055e-31	PREDICTED: Acyrthosiphon pisum probable cytochrome P450 6a13 (LOC100164042), mRNA	0	Cytochrome P450	GO:0005506|GO:0046872|GO:0004497|GO:0016491|GO:0016021|GO:0016020|GO:0016705|GO:0055114|GO:0020037
1X_vs_4H	MYZPE13164_G006_v1.0_000014130	2.32546	1.21752	2.06484e-13	4.03936e-12	PREDICTED: Acyrthosiphon pisum uncharacterized LOC100575145 (LOC100575145), ncRNA	1.26981e-20	Unknown protein	NULL
1X_vs_4H	MYZPE13164_G006_v1.0_000116760	2.32528	1.21741	1.58204e-05	8.57787e-05			Protein doublesex	GO:0043565|GO:0003677|GO:0007483|GO:0006355|GO:0046872|GO:0007283|GO:0007530|GO:0030154|GO:0006351|GO:0045892|GO:0006357|GO:0005515|GO:0000987|GO:0008049|GO:0001077|GO:0045498|GO:0046661|GO:0045570|GO:0035215|GO:0048086|GO:0045944|GO:0000398|GO:0007485|GO
1X_vs_4H	MYZPE13164_G006_v1.0_000101970	2.31833	1.21309	0.00112837	0.00387471	PREDICTED: Acyrthosiphon pisum transcription factor Dp-1-like (LOC100159285), mRNA	7.02422e-25	Unknown protein	NULL
1X_vs_4H	MYZPE13164_G006_v1.0_000039850	2.31683	1.21215	0.000178903	0.000762212			Glucose dehydrogenase (FAD, quinone)	GO:0050660|GO:0055114|GO:0016614|GO:0016491
1X_vs_4H	MYZPE13164_G006_v1.0_000202910	2.31669	1.21207	1.06104e-07	8.94914e-07	PREDICTED: Acyrthosiphon pisum dihydropyrimidine dehydrogenase [NADP(+)] (LOC100163680), mRNA	0	Suppressor-of-rudimentary dihydropyrimidine dehydrogenase mutant	GO:0003824|GO:0016491|GO:0016627|GO:0055114|GO:0005737|GO:0004152|GO:0051536|GO:0006207
1X_vs_4H	MYZPE13164_G006_v1.0_000091520	2.31558	1.21137	0.00465136	0.0131801			Unknown protein	NULL
1X_vs_4H	MYZPE13164_G006_v1.0_000111590	2.31285	1.20967	8.97783e-20	3.17285e-18			ACYPI005979 protein	NULL
1X_vs_4H	MYZPE13164_G006_v1.0_000072290	2.31213	1.20922	1.86225e-29	1.14052e-27	PREDICTED: Acyrthosiphon pisum selenium-binding protein 1-B (LOC100165082), mRNA	0	Selenium-binding protein 1-A	GO:0008430
1X_vs_4H	MYZPE13164_G006_v1.0_000174490	2.31101	1.20852	1.16489e-23	5.27578e-22	PREDICTED: Diuraphis noxia calphotin-like (LOC107163032), mRNA	0	Neurofilament heavy polypeptide	NULL
1X_vs_4H	MYZPE13164_G006_v1.0_000095920	2.30904	1.20729	0.000108622	0.000484017	PREDICTED: Diuraphis noxia heat shock protein 68-like (LOC107168869), mRNA	0	Heat shock protein 70 A1	GO:0005524|GO:0000166
1X_vs_4H	MYZPE13164_G006_v1.0_000129700	2.30601	1.2054	0.000259532	0.00106167	PREDICTED: Diuraphis noxia cuticle protein 21-like (LOC107167469), mRNA	2.10578e-153	Cuticle protein	GO:0042302
1X_vs_4H	MYZPE13164_G006_v1.0_000112830	2.29437	1.1981	3.76066e-06	2.33772e-05	PREDICTED: Diuraphis noxia 5'-AMP-activated protein kinase subunit gamma-1 (LOC107164757), transcript variant X1, mRNA	5.16286e-143	Unknown protein	NULL
1X_vs_4H	MYZPE13164_G006_v1.0_000047550	2.294	1.19786	8.95245e-07	6.37796e-06	PREDICTED: Acyrthosiphon pisum octopamine receptor 1 (LOC100164578), mRNA	0	Octopamine receptor	NULL
1X_vs_4H	MYZPE13164_G006_v1.0_000157220	2.29388	1.19779	0.004368	0.012522	PREDICTED: Acyrthosiphon pisum FMRFamide-like neuropeptides 1 (LOC100572112), mRNA	0	FMRFamide	GO:0007218
1X_vs_4H	MYZPE13164_G006_v1.0_000003410	2.2937	1.19768	1.30906e-16	3.5276e-15			Mitochondrial import inner membrane translocase subunit Tim16	GO:0030150|GO:0005744
1X_vs_4H	MYZPE13164_G006_v1.0_000070280	2.29278	1.1971	1.20269e-15	2.90018e-14	PREDICTED: Acyrthosiphon pisum epoxide hydrolase 1 (LOC100160300), mRNA	0	Juvenile hormone epoxide hydrolase	GO:0003824|GO:0016787|GO:0033961
1X_vs_4H	MYZPE13164_G006_v1.0_000008880	2.28743	1.19373	0.000108938	0.000485226			Unknown protein	NULL
1X_vs_4H	MYZPE13164_G006_v1.0_000188130	2.28522	1.19233	2.82994e-07	2.22575e-06	PREDICTED: Acyrthosiphon pisum homeotic protein ultrabithorax (LOC100160569), transcript variant X2, mRNA	6.30304e-130	Ultrabithorax	GO:0043565|GO:0003677|GO:0006355|GO:0005634
1X_vs_4H	MYZPE13164_G006_v1.0_000097190	2.27624	1.18665	1.38439e-05	7.62902e-05	PREDICTED: Acyrthosiphon pisum uncharacterized LOC100571134 (LOC100571134), mRNA	0	CG8910	GO:0008270|GO:0008150|GO:0005575
1X_vs_4H	MYZPE13164_G006_v1.0_000182010	2.27241	1.18423	4.24694e-07	3.21248e-06	PREDICTED: Acyrthosiphon pisum kelch-like protein 2 (LOC100165678), transcript variant X2, mRNA	0	Ring canal kelch homolog	GO:0003779|GO:0005737|GO:0005856
1X_vs_4H	MYZPE13164_G006_v1.0_000141180	2.27224	1.18412	1.98591e-10	2.62009e-09	PREDICTED: Acyrthosiphon pisum solute carrier family 2, facilitated glucose transporter member 8 (LOC100162292), mRNA	0	Facilitated trehalose transporter Tret1	GO:0006810|GO:0022857|GO:0016020|GO:0016021|GO:0005215|GO:0022891|GO:0055085
1X_vs_4H	MYZPE13164_G006_v1.0_000143030	2.27204	1.18399	6.57508e-08	5.72016e-07	PREDICTED: Acyrthosiphon pisum uncharacterized LOC100160795 (LOC100160795), mRNA	0	Unknown protein	NULL
1X_vs_4H	MYZPE13164_G006_v1.0_000122410	2.27116	1.18343	0.00143023	0.00475229	Acyrthosiphon pisum cuticular protein 7 (cp7), mRNA	0	Cuticle protein	GO:0042302
1X_vs_4H	MYZPE13164_G006_v1.0_000037210	2.26604	1.18018	0.000616141	0.00228855			Unknown protein	NULL
1X_vs_4H	MYZPE13164_G006_v1.0_000160860	2.26351	1.17856	5.75423e-18	1.76709e-16	PREDICTED: Acyrthosiphon pisum uncharacterized LOC100162409 (LOC100162409), transcript variant X1, mRNA	0	Unknown protein	NULL
1X_vs_4H	MYZPE13164_G006_v1.0_000059040	2.26294	1.1782	5.13109e-19	1.69138e-17	PREDICTED: Acyrthosiphon pisum gamma-glutamyltranspeptidase 1 (LOC100166617), mRNA	0	Gamma-glutamyltranspeptidase 1	GO:0016021|GO:0016020|GO:0003840|GO:0006749
1X_vs_4H	MYZPE13164_G006_v1.0_000066750	2.25973	1.17615	0.00522116	0.0145049			ZNF333_0 protein	GO:0046872
1X_vs_4H	MYZPE13164_G006_v1.0_000068820	2.25814	1.17514	1.10601e-12	1.99358e-11	PREDICTED: Acyrthosiphon pisum nuclear receptor subfamily 2 group F member 1-B (LOC100164500), mRNA	0	Nuclear hormone receptor	GO:0046872|GO:0003700|GO:0005634|GO:0006355|GO:0003677|GO:0008270|GO:0043565|GO:0003707|GO:0030522|GO:0006351|GO:0043401|GO:0004879
1X_vs_4H	MYZPE13164_G006_v1.0_000188700	2.25161	1.17095	0.00113686	0.00389888	PREDICTED: Diuraphis noxia uncharacterized LOC107173452 (LOC107173452), mRNA	2.17308e-130	Unknown protein	NULL
1X_vs_4H	MYZPE13164_G006_v1.0_000084460	2.25105	1.1706	8.66444e-11	1.20353e-09	PREDICTED: Acyrthosiphon pisum protein tipE (LOC100165542), mRNA	0	TipE	GO:0016021|GO:0016020
1X_vs_4H	MYZPE13164_G006_v1.0_000030510	2.24696	1.16798	4.22983e-22	1.75359e-20	PREDICTED: Acyrthosiphon pisum low-density lipoprotein receptor-related protein 2 (LOC100168855), mRNA	2.33478e-72	Low-density lipoprotein receptor-related protein 2	GO:0016021|GO:0005509|GO:0016020
1X_vs_4H	MYZPE13164_G006_v1.0_000173110	2.24439	1.16632	1.38075e-28	8.13286e-27	Acyrthosiphon pisum phosphoglycerate dehydrogenase (Phgdp), mRNA	0	D-3-phosphoglycerate dehydrogenase	GO:0016616|GO:0008652|GO:0006564|GO:0055114|GO:0008152|GO:0051287|GO:0004617|GO:0016491
1X_vs_4H	MYZPE13164_G006_v1.0_000086710	2.24147	1.16445	0.00535992	0.0148292	PREDICTED: Acyrthosiphon pisum protein retinal degeneration B (LOC100166053), transcript variant X4, mRNA	0	Membrane-associated phosphatidylinositol transfer protein 3	GO:0005622|GO:0046872|GO:0006810
1X_vs_4H	MYZPE13164_G006_v1.0_000162270	2.23634	1.16114	1.89063e-08	1.81957e-07	PREDICTED: Acyrthosiphon pisum uncharacterized LOC100158767 (LOC100158767), mRNA	0	Alpha-tocopherol transfer	GO:0005622|GO:0005215|GO:0006810
1X_vs_4H	MYZPE13164_G006_v1.0_000104390	2.23592	1.16087	1.08687e-05	6.07957e-05	PREDICTED: Diuraphis noxia uncharacterized LOC107167169 (LOC107167169), transcript variant X1, mRNA	0	Cat eye syndrome critical region protein 2	NULL
1X_vs_4H	MYZPE13164_G006_v1.0_000042320	2.23578	1.16078	4.60928e-06	2.80697e-05	PREDICTED: Acyrthosiphon pisum solute carrier family 26 member 10 (LOC100159835), transcript variant X1, mRNA	0	Sulfate transporter	GO:0008272|GO:0055085|GO:0016021|GO:0015116|GO:0006810|GO:0008271|GO:0016020|GO:1902358
1X_vs_4H	MYZPE13164_G006_v1.0_000002290	2.23564	1.16068	2.18002e-14	4.68096e-13	PREDICTED: Acyrthosiphon pisum uncharacterized LOC100570273 (LOC100570273), transcript variant X2, mRNA	0	Open rectifier potassium channel protein 1	GO:0016020|GO:0071805|GO:0006810|GO:0006811|GO:0005267|GO:0016021
1X_vs_4H	MYZPE13164_G006_v1.0_000048230	2.23295	1.15895	4.58683e-26	2.43554e-24	PREDICTED: Acyrthosiphon pisum uncharacterized LOC100572617 (LOC100572617), transcript variant X3, mRNA	0	Unknown protein	NULL
1X_vs_4H	MYZPE13164_G006_v1.0_000138370	2.22781	1.15563	0.00246986	0.00762826	PREDICTED: Acyrthosiphon pisum tetratricopeptide repeat protein 19 homolog, mitochondrial (LOC100162514), mRNA	0	Tetratricopeptide repeat protein 19, mitochondrial	NULL
1X_vs_4H	MYZPE13164_G006_v1.0_000189490	2.22697	1.15508	0.000436567	0.00169389	PREDICTED: Acyrthosiphon pisum U3 small nucleolar RNA-associated protein 6 homolog (LOC100164010), mRNA	0	U3 small nucleolar RNA-associated protein 6-like protein	GO:0030515|GO:0006396|GO:0000462
1X_vs_4H	MYZPE13164_G006_v1.0_000047570	2.2263	1.15465	3.3621e-05	0.000169346	Acyrthosiphon pisum mRNA, clone: ACI0AAF10YK02, full-insert cDNA sequence based on ESTs (5'-EST:ACI0AAF10YK02AAM1, 3'-EST ACI2AAF2YB07BBM1)	0	Cuticle protein 6	GO:0042302
1X_vs_4H	MYZPE13164_G006_v1.0_000166570	2.22562	1.1542	8.88398e-29	5.29063e-27	Acyrthosiphon pisum glycine cleavage system h protein-like (LOC100169052), mRNA &gt;gi|239789637|dbj|AK340921.1| Acyrthosiphon pisum ACYPI009705 mRNA, clone: 409K11, complete cds, full-insert cDNA sequence based on the ESTs (5'-EST:FF302506, 3'-EST:FF3039	0	Glycine cleavage system H protein, mitochondrial	GO:0019464|GO:0005960
1X_vs_4H	MYZPE13164_G006_v1.0_000105250	2.22231	1.15206	7.36336e-13	1.35675e-11	PREDICTED: Acyrthosiphon pisum uncharacterized LOC100162021 (LOC100162021), transcript variant X1, mRNA	0	Zinc finger C2HC domain-containing protein 1C	NULL
1X_vs_4H	MYZPE13164_G006_v1.0_000082080	2.21723	1.14876	5.46029e-05	0.00026151			Alpha-glucosidase family 31	GO:0016798|GO:0032450|GO:0000023|GO:0016787|GO:0004558|GO:0005975|GO:0003824|GO:0004553|GO:0008152
1X_vs_4H	MYZPE13164_G006_v1.0_000079280	2.21714	1.1487	0.000694159	0.00253725	Acyrthosiphon pisum osiris 20-like (LOC100166262), mRNA	0	ACYPI007146 protein	NULL
1X_vs_4H	MYZPE13164_G006_v1.0_000171800	2.2143	1.14685	2.08683e-15	4.96555e-14	PREDICTED: Acyrthosiphon pisum maltase 1-like (LOC100161946), mRNA	0	Maltase 1	GO:0004558|GO:0016798|GO:0016787|GO:0032450|GO:0000023|GO:0008152|GO:0003824|GO:0005975
1X_vs_4H	MYZPE13164_G006_v1.0_000119600	2.21417	1.14677	1.00174e-12	1.8117e-11	PREDICTED: Acyrthosiphon pisum putative peptidyl-tRNA hydrolase PTRHD1 (LOC103308938), mRNA	4.10283e-138	Peptidyl-tRNA hydrolase PTRHD1	GO:0004045|GO:0016787
1X_vs_4H	MYZPE13164_G006_v1.0_000102190	2.21242	1.14562	5.99653e-08	5.26357e-07	PREDICTED: Acyrthosiphon pisum RNA-binding protein 24 (LOC100165456), mRNA	0	RNA-binding protein 24-B	GO:0000166|GO:0003676
1X_vs_4H	MYZPE13164_G006_v1.0_000127540	2.21232	1.14556	5.07889e-09	5.3672e-08			Cuticular-like protein-2 protein	NULL
1X_vs_4H	MYZPE13164_G006_v1.0_000189050	2.21093	1.14465	1.38402e-23	6.242e-22	PREDICTED: Acyrthosiphon pisum lipase 3 (LOC100163247), transcript variant X1, mRNA	0	Lipase 3	GO:0006629|GO:0016788
1X_vs_4H	MYZPE13164_G006_v1.0_000097300	2.20909	1.14345	9.27167e-05	0.000421152	PREDICTED: Acyrthosiphon pisum AT-rich interactive domain-containing protein 1A-like (LOC100572094), mRNA	0	Cuticular protein 27	GO:0042302
1X_vs_4H	MYZPE13164_G006_v1.0_000193890	2.20721	1.14222	1.71374e-16	4.54984e-15	PREDICTED: Acyrthosiphon pisum fatty acid synthase (LOC100158857), mRNA	0	Fatty acid synthase-like Protein	GO:0004312|GO:0016297|GO:0016788|GO:0004320|GO:0004319|GO:0004313|GO:0016740|GO:0016491|GO:0016296|GO:0016295|GO:0009058|GO:0004315|GO:0031177|GO:0003824|GO:0004317|GO:0004314|GO:0008152|GO:0055114|GO:0004316
1X_vs_4H	MYZPE13164_G006_v1.0_000141730	2.20704	1.14211	1.15737e-16	3.12743e-15	PREDICTED: Acyrthosiphon pisum chondroitin sulfate synthase 1 (LOC100158987), mRNA	0	Chondroitin sulfate synthase, putative	GO:0008376|GO:0032580|GO:0047238|GO:0016757|GO:0016740
1X_vs_4H	MYZPE13164_G006_v1.0_000047820	2.20672	1.1419	2.02056e-34	1.57823e-32	PREDICTED: Acyrthosiphon pisum ruvB-like helicase 1 (LOC100161840), mRNA	0	RuvB-like helicase	GO:0004386|GO:0000166|GO:0032508|GO:0016568|GO:0006351|GO:0005524|GO:0006355|GO:0016787|GO:0006974|GO:0005634|GO:0006281|GO:0003678|GO:0043141
1X_vs_4H	MYZPE13164_G006_v1.0_000161270	2.20487	1.14069	9.84787e-22	3.96083e-20	PREDICTED: Acyrthosiphon pisum aminoacylase-1A (LOC100162258), transcript variant X2, mRNA	0	Aminoacylase-1	GO:0006520|GO:0005737|GO:0004046|GO:0008152|GO:0016787|GO:0006508|GO:0008237|GO:0046872
1X_vs_4H	MYZPE13164_G006_v1.0_000076410	2.20223	1.13897	2.52952e-26	1.34979e-24	PREDICTED: Acyrthosiphon pisum amino acid transporter (LOC100159138), transcript variant X1, mRNA	0	Amino acid transporter	GO:0016020|GO:0016021
1X_vs_4H	MYZPE13164_G006_v1.0_000049150	2.20048	1.13782	4.53018e-23	1.98499e-21			Unknown protein	NULL
1X_vs_4H	MYZPE13164_G006_v1.0_000133390	2.19981	1.13738	8.93277e-08	7.64177e-07	PREDICTED: Diuraphis noxia venom serine carboxypeptidase-like (LOC107166413), mRNA	0	Carboxypeptidase	GO:0008233|GO:0004180|GO:0016787|GO:0004185|GO:0006508
1X_vs_4H	MYZPE13164_G006_v1.0_000111600	2.19787	1.1361	2.07671e-18	6.52619e-17	PREDICTED: Diuraphis noxia rlpA-like protein (LOC107165933), mRNA	9.90441e-142	ACYPI004737 protein	NULL
1X_vs_4H	MYZPE13164_G006_v1.0_000135370	2.19546	1.13453	1.98896e-20	7.1943e-19	Acyrthosiphon pisum ACYPI30454 mRNA, clone: 132O17, complete cds, full-insert cDNA sequence based on the ESTs (5'-EST:EX620791, 3'-EST:EX620582)	0	ACYPI30454 protein	GO:0016020|GO:0016021
1X_vs_4H	MYZPE13164_G006_v1.0_000174370	2.19198	1.13223	3.63059e-14	7.64339e-13			Unknown protein	NULL
1X_vs_4H	MYZPE13164_G006_v1.0_000100330	2.19	1.13093	0.00586748	0.0160156			Unknown protein	NULL
1X_vs_4H	MYZPE13164_G006_v1.0_000027510	2.18809	1.12967	1.29861e-14	2.87427e-13	PREDICTED: Acyrthosiphon pisum 3-ketodihydrosphingosine reductase (LOC100168144), transcript variant X1, mRNA	0	ACYPI008870 protein	GO:0055114|GO:0016020|GO:0016021|GO:0016491
1X_vs_4H	MYZPE13164_G006_v1.0_000133070	2.18772	1.12943	0.00218607	0.00688995	PREDICTED: Diuraphis noxia general transcription factor II-I repeat domain-containing protein 2B-like (LOC107171957), mRNA	0	General transcription factor II-I repeat domain-containing protein 2	GO:0003676|GO:0046983
1X_vs_4H	MYZPE13164_G006_v1.0_000084840	2.18743	1.12924	0.00166683	0.00544447			Unknown protein	NULL
1X_vs_4H	MYZPE13164_G006_v1.0_000154310	2.18599	1.12829	5.86857e-09	6.15344e-08	PREDICTED: Acyrthosiphon pisum uncharacterized LOC100169049 (LOC100169049), mRNA	0	Unknown protein	NULL
1X_vs_4H	MYZPE13164_G006_v1.0_000104690	2.18331	1.12652	3.44305e-08	3.15148e-07	PREDICTED: Acyrthosiphon pisum beta-galactosidase (LOC100160040), mRNA	4.51196e-86	Beta-galactosidase	GO:0004553|GO:0004565|GO:0008152|GO:0016798|GO:0016787|GO:0005975
1X_vs_4H	MYZPE13164_G006_v1.0_000173180	2.17945	1.12396	2.24851e-06	1.46889e-05	PREDICTED: Acyrthosiphon pisum uncharacterized LOC100167116 (LOC100167116), mRNA	0	AGAP008826-PA-like protein	NULL
1X_vs_4H	MYZPE13164_G006_v1.0_000143550	2.17794	1.12297	0.00471758	0.0133362	PREDICTED: Acyrthosiphon pisum glutamate [NMDA] receptor subunit 1 (LOC100160524), mRNA	0	Ionotropic glutamate receptor 5	GO:0004872|GO:0005234|GO:0006811|GO:0045202|GO:0030054|GO:0045211|GO:0005216|GO:0016021|GO:0006810|GO:0004970|GO:0035235|GO:0005886|GO:0034220|GO:0016020
1X_vs_4H	MYZPE13164_G006_v1.0_000014110	2.17613	1.12177	2.07082e-27	1.16866e-25	PREDICTED: Acyrthosiphon pisum succinate-semialdehyde dehydrogenase, mitochondrial (LOC100160792), transcript variant X2, mRNA	0	Succinate-semialdehyde dehydrogenase, mitochondrial	GO:0016491|GO:0016620|GO:0009450|GO:0009013|GO:0055114|GO:0008152
1X_vs_4H	MYZPE13164_G006_v1.0_000092690	2.17532	1.12123	0.0147793	0.0348438	PREDICTED: Acyrthosiphon pisum esterase E4-like (LOC100167502), mRNA	1.50173e-107	Carboxylic ester hydrolase	GO:0016787
1X_vs_4H	MYZPE13164_G006_v1.0_000165270	2.17105	1.11839	7.07441e-11	1.00072e-09	PREDICTED: Acyrthosiphon pisum ankyrin repeat, SAM and basic leucine zipper domain-containing protein 1-like (LOC100164615), transcript variant X1, mRNA	0	Ankyrin repeat and KH domain-containing protein 1	NULL
1X_vs_4H	MYZPE13164_G006_v1.0_000104710	2.16847	1.11667	0.0045933	0.0130499			Beta-galactosidase	GO:0016798|GO:0016787|GO:0005975|GO:0004553|GO:0004565|GO:0008152
1X_vs_4H	MYZPE13164_G006_v1.0_000168390	2.16823	1.11651	4.17464e-19	1.38457e-17			Proton-coupled folate transporter	GO:0016020|GO:0016021|GO:0055085
1X_vs_4H	MYZPE13164_G006_v1.0_000173470	2.16358	1.11342	0.000978287	0.00341482			DET1-and DDB1-associated protein 1	NULL
1X_vs_4H	MYZPE13164_G006_v1.0_000184130	2.1617	1.11217	6.23564e-05	0.000294928	PREDICTED: Acyrthosiphon pisum rho-associated protein kinase 2 (LOC100164812), transcript variant X3, mRNA	1.6796e-66	Unknown protein	NULL
1X_vs_4H	MYZPE13164_G006_v1.0_000184720	2.16025	1.1112	3.53233e-23	1.56045e-21	PREDICTED: Diuraphis noxia prisilkin-39-like (LOC107170582), mRNA	0	Unknown protein	NULL
1X_vs_4H	MYZPE13164_G006_v1.0_000088910	2.15845	1.11	6.64833e-18	2.03586e-16	Acyrthosiphon pisum mRNA, clone: ACI0AAB2YH17, full-insert cDNA sequence based on ESTs (5'-EST:ACI0AAB2YH17AAM1, 3'-EST ACI0AAB2YH17BBM1)	0	Acyl-protein thioesterase 1	GO:0016787
1X_vs_4H	MYZPE13164_G006_v1.0_000172320	2.1567	1.10883	1.11827e-08	1.12443e-07			Unknown protein	NULL
1X_vs_4H	MYZPE13164_G006_v1.0_000045060	2.15648	1.10868	5.23876e-15	1.20659e-13	PREDICTED: Diuraphis noxia uncharacterized LOC107162670 (LOC107162670), mRNA	0	Reticulon-4 receptor	GO:0016021|GO:0016020
1X_vs_4H	MYZPE13164_G006_v1.0_000139280	2.15641	1.10863	5.60057e-10	6.89138e-09			Tigger transposable element-derived protein	GO:0003677|GO:0003676
1X_vs_4H	MYZPE13164_G006_v1.0_000023050	2.15607	1.1084	0.00426557	0.0122708	PREDICTED: Acyrthosiphon pisum facilitated trehalose transporter Tret1 (LOC100165042), transcript variant X2, mRNA	0	Unknown protein	NULL
1X_vs_4H	MYZPE13164_G006_v1.0_000081520	2.155	1.10769	0.00190581	0.00611208			Unknown protein	NULL
1X_vs_4H	MYZPE13164_G006_v1.0_000118390	2.15182	1.10556	6.2583e-21	2.36696e-19	PREDICTED: Acyrthosiphon pisum aminopeptidase N (LOC100165746), mRNA	0	Protease m1 zinc metalloprotease	GO:0008237|GO:0006508|GO:0008270|GO:0008233
1X_vs_4H	MYZPE13164_G006_v1.0_000104330	2.15006	1.10438	6.72553e-06	3.97013e-05	TPA_inf: Myzus persicae cathepsin B (catb-16) mRNA, partial cds	0	Cathepsin B	GO:0006508|GO:0050790|GO:0008234|GO:0004197
1X_vs_4H	MYZPE13164_G006_v1.0_000189690	2.14794	1.10295	0.0127153	0.0308482	Acyrthosiphon pisum uncharacterized LOC100164574 (LOC100164574), mRNA	5.77191e-97	ACYPI005575 protein	NULL
1X_vs_4H	MYZPE13164_G006_v1.0_000104750	2.13558	1.09463	8.29781e-18	2.52661e-16	PREDICTED: Acyrthosiphon pisum peroxidase (LOC100163847), mRNA	0	Chorion peroxidase	GO:0098869|GO:0006979|GO:0042600|GO:0020037|GO:0055114|GO:0004601
1X_vs_4H	MYZPE13164_G006_v1.0_000055150	2.13532	1.09445	3.34557e-08	3.0691e-07	PREDICTED: Acyrthosiphon pisum cytochrome P450 6a2-like (LOC100160895), mRNA	1.47921e-161	Cytochrome P450	GO:0016491|GO:0016021|GO:0016020|GO:0016705|GO:0055114|GO:0020037|GO:0005506|GO:0046872|GO:0004497
1X_vs_4H	MYZPE13164_G006_v1.0_000138420	2.13411	1.09363	2.62287e-09	2.90564e-08	PREDICTED: Acyrthosiphon pisum putative fatty acyl-CoA reductase CG5065 (LOC100167492), mRNA	0	Fatty acyl-CoA reductase 1	GO:0055114|GO:0080019
1X_vs_4H	MYZPE13164_G006_v1.0_000175160	2.13275	1.09271	8.01347e-11	1.12324e-09	PREDICTED: Acyrthosiphon pisum extracellular serine/threonine protein CG31145 (LOC100166577), partial mRNA	0	Extracellular serine/threonine protein kinase FAM20C-like Protein	GO:0016301|GO:0016020|GO:0004674|GO:0016021|GO:0006468|GO:0016310
1X_vs_4H	MYZPE13164_G006_v1.0_000162290	2.12959	1.09058	3.32373e-09	3.62616e-08	PREDICTED: Acyrthosiphon pisum UPF0691 protein C9orf116 homolog (LOC100571812), mRNA	1.53521e-96	UPF0691 protein C9orf116-like Protein	NULL
1X_vs_4H	MYZPE13164_G006_v1.0_000079570	2.12958	1.09057	5.46738e-09	5.74394e-08	PREDICTED: Acyrthosiphon pisum protein-lysine methyltransferase METTL21D (LOC100159412), mRNA	0	Lysine methyltransferase METTL21D	GO:0016740|GO:0032259|GO:0008168
1X_vs_4H	MYZPE13164_G006_v1.0_000104640	2.129	1.09018	2.94065e-24	1.40877e-22	PREDICTED: Acyrthosiphon pisum delta(24)-sterol reductase (LOC100163443), transcript variant X2, mRNA	0	Delta(24)-sterol reductase-like Protein	GO:0016021|GO:0003824|GO:0016491|GO:0050660|GO:0055114|GO:0016614|GO:0016020
1X_vs_4H	MYZPE13164_G006_v1.0_000079350	2.12571	1.08795	2.82431e-24	1.35907e-22	PREDICTED: Acyrthosiphon pisum uncharacterized LOC100167473 (LOC100167473), mRNA	0	Carboxylic ester hydrolase	GO:0016787
1X_vs_4H	MYZPE13164_G006_v1.0_000122790	2.12455	1.08716	0.0126898	0.0307932			Unknown protein	NULL
1X_vs_4H	MYZPE13164_G006_v1.0_000108020	2.1213	1.08495	0.000203161	0.000851757	PREDICTED: Acyrthosiphon pisum facilitated trehalose transporter Tret1-like (LOC100575565), mRNA	0	Facilitated trehalose transporter Tret1-2-like	GO:0016020|GO:0022857|GO:0055085|GO:0005215|GO:0016021
1X_vs_4H	MYZPE13164_G006_v1.0_000097490	2.1197	1.08386	2.63909e-06	1.69427e-05	PREDICTED: Acyrthosiphon pisum T-box protein H15-like (LOC100167986), mRNA	0	T-box transcription factor TBX20	GO:0003700|GO:0005634|GO:0006355
1X_vs_4H	MYZPE13164_G006_v1.0_000111310	2.11943	1.08367	7.51681e-08	6.49749e-07			Cytochrome P450	GO:0005506|GO:0046872|GO:0004497|GO:0016021|GO:0016491|GO:0055114|GO:0020037|GO:0016020|GO:0016705
1X_vs_4H	MYZPE13164_G006_v1.0_000138250	2.11776	1.08254	5.97555e-14	1.22453e-12			Valacyclovir hydrolase	GO:0016787
1X_vs_4H	MYZPE13164_G006_v1.0_000145250	2.1177	1.08249	6.12303e-11	8.76496e-10	PREDICTED: Acyrthosiphon pisum acetyl-coenzyme A transporter 1 (LOC100159262), mRNA	0	Acetyl-coenzyme A transporter 1	GO:0008521|GO:0015876|GO:0016021
1X_vs_4H	MYZPE13164_G006_v1.0_000023460	2.11697	1.082	0.0182141	0.0416393			Retrovirus-related Pol polyprotein from	GO:0003676|GO:0015074
1X_vs_4H	MYZPE13164_G006_v1.0_000028790	2.11568	1.08112	2.85526e-22	1.19618e-20			Histone deacetylase	GO:0006351|GO:0016568|GO:0032041|GO:0070932|GO:0004407|GO:0006355|GO:0016787|GO:0016575|GO:0005634
1X_vs_4H	MYZPE13164_G006_v1.0_000180230	2.11525	1.08082	0.000369213	0.00145778	PREDICTED: Acyrthosiphon pisum fatty acid synthase (LOC100166618), mRNA	0	Fatty acid synthase	GO:0003824|GO:0004317|GO:0004314|GO:0008152|GO:0055114|GO:0004316|GO:0031177|GO:0004320|GO:0004319|GO:0004313|GO:0016740|GO:0016491|GO:0016296|GO:0016295|GO:0009058|GO:0004315|GO:0004312|GO:0016297|GO:0016788
1X_vs_4H	MYZPE13164_G006_v1.0_000168240	2.11521	1.0808	1.72677e-05	9.27395e-05	PREDICTED: Acyrthosiphon pisum uncharacterized LOC100164329 (LOC100164329), mRNA	1.12763e-133	Low-density lipoprotein receptor domain class A	GO:0016021|GO:0016020
1X_vs_4H	MYZPE13164_G006_v1.0_000111880	2.11429	1.08017	1.58581e-05	8.59397e-05	PREDICTED: Acyrthosiphon pisum uncharacterized LOC100161803 (LOC100161803), mRNA	0	Unknown protein	NULL
1X_vs_4H	MYZPE13164_G006_v1.0_000199030	2.11156	1.07831	1.45201e-06	9.88709e-06	PREDICTED: Acyrthosiphon pisum transport and Golgi organization protein 2 homolog (LOC100162567), transcript variant X3, mRNA	0	Transport and golgi organization 2-like protein	NULL
1X_vs_4H	MYZPE13164_G006_v1.0_000102390	2.11093	1.07788	1.02223e-15	2.47055e-14	PREDICTED: Acyrthosiphon pisum D-2-hydroxyglutarate dehydrogenase, mitochondrial (LOC100158944), mRNA	0	D-2-hydroxyglutarate dehydrogenase, mitochondrial	GO:0050660|GO:0055114|GO:0016614|GO:0003824|GO:0016491
1X_vs_4H	MYZPE13164_G006_v1.0_000141200	2.1098	1.07711	2.38335e-05	0.000123987	PREDICTED: Acyrthosiphon pisum facilitated trehalose transporter Tret1-like (LOC100169115), mRNA	0	Facilitated trehalose transporter Tret1	GO:0022857|GO:0016020|GO:0006810|GO:0055085|GO:0022891|GO:0005215|GO:0016021
1X_vs_4H	MYZPE13164_G006_v1.0_000059360	2.10975	1.07707	0.000104034	0.000466076			Unknown protein	NULL
1X_vs_4H	MYZPE13164_G006_v1.0_000138080	2.10931	1.07677	0.000540076	0.00203264	PREDICTED: Acyrthosiphon pisum forkhead box protein D3-A (LOC100167072), mRNA	0	Fork head domain-containing protein	GO:0003700|GO:0006355|GO:0003677|GO:0043565
1X_vs_4H	MYZPE13164_G006_v1.0_000164350	2.10923	1.07672	0.00705648	0.018693	PREDICTED: Acyrthosiphon pisum dopamine receptor 1-like (LOC100166029), mRNA	0	Dopamine receptor 1-like Protein	GO:0016021|GO:0007186|GO:0004952|GO:0004930|GO:0007212|GO:0005887|GO:0016020
1X_vs_4H	MYZPE13164_G006_v1.0_000170030	2.10648	1.07484	9.7629e-07	6.87806e-06	PREDICTED: Acyrthosiphon pisum meteorin-like protein (LOC100166791), mRNA	0	Meteorin-like protein	NULL
1X_vs_4H	MYZPE13164_G006_v1.0_000045710	2.10556	1.07421	1.42013e-19	4.95392e-18			Aldehyde dehydrogenase, putative	GO:0004029|GO:0016620|GO:0016491|GO:0008152|GO:0055114
1X_vs_4H	MYZPE13164_G006_v1.0_000106280	2.09631	1.06785	3.27394e-17	9.43577e-16	PREDICTED: Acyrthosiphon pisum lactase-phlorizin hydrolase-like (LOC100169571), mRNA	0	Beta-klotho	GO:0005975|GO:0016787|GO:0016798|GO:0008152|GO:0004553
1X_vs_4H	MYZPE13164_G006_v1.0_000151390	2.09606	1.06768	5.83153e-13	1.09129e-11			Unknown protein	NULL
1X_vs_4H	MYZPE13164_G006_v1.0_000122880	2.09331	1.06578	0.000213465	0.000891146	PREDICTED: Diuraphis noxia zinc finger protein 205 (LOC107162651), transcript variant X3, mRNA	0	Zinc finger protein	GO:0003676|GO:0046872
1X_vs_4H	MYZPE13164_G006_v1.0_000012240	2.08741	1.06172	2.67085e-08	2.50339e-07	PREDICTED: Acyrthosiphon pisum maltase A2 (LOC100166916), transcript variant X2, mRNA	0	Maltase A3	GO:0008152|GO:0005975|GO:0003824|GO:0004558|GO:0032450|GO:0006006|GO:0016787|GO:0000023|GO:0016798
1X_vs_4H	MYZPE13164_G006_v1.0_000027360	2.08488	1.05996	1.22704e-10	1.67209e-09	PREDICTED: Diuraphis noxia (11Z)-hexadec-11-enoyl-CoA conjugase-like (LOC107163126), mRNA	0	Acyl-CoA desaturase 4	GO:0006629|GO:0016021|GO:0016491|GO:0006633|GO:0055114|GO:0016020|GO:0016717
1X_vs_4H	MYZPE13164_G006_v1.0_000017450	2.08149	1.05761	0.000271907	0.00110808			Decaprenyl diphosphate synthase subunit 2	GO:0008299
1X_vs_4H	MYZPE13164_G006_v1.0_000006730	2.07983	1.05646	2.51281e-19	8.54434e-18	PREDICTED: Acyrthosiphon pisum phosphoglucomutase (LOC100160293), mRNA	0	Phosphoglucomutase	GO:0000287|GO:0005978|GO:0005829|GO:0016868|GO:0004619|GO:0005975|GO:0071704|GO:0019388|GO:0046331|GO:0046872|GO:0060361|GO:0016853|GO:0006006|GO:0004614
1X_vs_4H	MYZPE13164_G006_v1.0_000037350	2.07855	1.05558	1.24718e-20	4.61972e-19	PREDICTED: Acyrthosiphon pisum ornithine aminotransferase, mitochondrial (LOC100168809), transcript variant X3, mRNA	0	Ornithine aminotransferase, mitochondrial	GO:0003824|GO:0004587|GO:0005739|GO:0016740|GO:0008483|GO:0006591|GO:0022008|GO:0019544|GO:0030170|GO:0042802|GO:0055129|GO:0005759|GO:0010121
1X_vs_4H	MYZPE13164_G006_v1.0_000059920	2.07568	1.05359	7.91776e-05	0.000365505	PREDICTED: Diuraphis noxia uncharacterized LOC107164199 (LOC107164199), transcript variant X1, mRNA	0	Unknown protein	NULL
1X_vs_4H	MYZPE13164_G006_v1.0_000075390	2.07561	1.05353	1.12371e-08	1.12884e-07	PREDICTED: Acyrthosiphon pisum facilitated trehalose transporter Tret1 (LOC100169458), transcript variant X3, mRNA	0	Facilitated trehalose transporter Tret1	GO:0016021|GO:0005215|GO:0055085|GO:0022857|GO:0016020
1X_vs_4H	MYZPE13164_G006_v1.0_000083570	2.07422	1.05257	2.68189e-08	2.50938e-07	PREDICTED: Acyrthosiphon pisum uncharacterized LOC100158958 (LOC100158958), mRNA	0	CG4734 protein	NULL
1X_vs_4H	MYZPE13164_G006_v1.0_000097220	2.07244	1.05133	5.42666e-24	2.55432e-22			Lysozyme 3	GO:0003796
1X_vs_4H	MYZPE13164_G006_v1.0_000167550	2.07085	1.05022	2.86682e-05	0.0001468	PREDICTED: Acyrthosiphon pisum 5'-nucleotidase domain-containing protein 1 (LOC100163842), mRNA	1.04088e-37	Unknown protein	NULL
1X_vs_4H	MYZPE13164_G006_v1.0_000036380	2.06545	1.04645	0.00668913	0.0178895	PREDICTED: Acyrthosiphon pisum uncharacterized LOC100570020 (LOC100570020), transcript variant X5, mRNA	0	Unknown protein	NULL
1X_vs_4H	MYZPE13164_G006_v1.0_000025490	2.06362	1.04518	2.85337e-19	9.58147e-18	PREDICTED: Acyrthosiphon pisum alpha-protein kinase 1-like (LOC100159745), mRNA	0	Unknown protein	NULL
1X_vs_4H	MYZPE13164_G006_v1.0_000064780	2.06317	1.04486	6.28941e-14	1.28641e-12	PREDICTED: Acyrthosiphon pisum uncharacterized LOC100574510 (LOC100574510), transcript variant X5, mRNA	0	Unknown protein	NULL
1X_vs_4H	MYZPE13164_G006_v1.0_000016720	2.05871	1.04174	0.0177482	0.0407422			Unknown protein	NULL
1X_vs_4H	MYZPE13164_G006_v1.0_000068520	2.05414	1.03854	4.60473e-10	5.75305e-09	PREDICTED: Acyrthosiphon pisum maltase 1-like (LOC100161946), mRNA	0	Maltase 1	GO:0004558|GO:0016798|GO:0032450|GO:0016787|GO:0000023|GO:0008152|GO:0005975|GO:0003824
1X_vs_4H	MYZPE13164_G006_v1.0_000189040	2.0512	1.03647	2.56674e-07	2.04183e-06	PREDICTED: Acyrthosiphon pisum lipase 3 (LOC100165323), mRNA	0	Lipase	GO:0016787|GO:0006629|GO:0016788|GO:0016042
1X_vs_4H	MYZPE13164_G006_v1.0_000043820	2.05097	1.0363	1.02198e-23	4.66778e-22	PREDICTED: Acyrthosiphon pisum prostaglandin reductase 1 (LOC100162222), mRNA	0	Prostaglandin reductase 1	GO:0016491|GO:0008270|GO:0055114
1X_vs_4H	MYZPE13164_G006_v1.0_000054660	2.05042	1.03592	1.76674e-07	1.44489e-06	PREDICTED: Acyrthosiphon pisum enhancer of split mgamma protein (LOC100165000), mRNA	0	Enhancer of split mgamma protein	GO:0006355|GO:0005634|GO:0046983|GO:0003677|GO:0006351
1X_vs_4H	MYZPE13164_G006_v1.0_000036830	2.04777	1.03405	4.35502e-08	3.92498e-07	PREDICTED: Acyrthosiphon pisum uncharacterized LOC107885095 (LOC107885095), mRNA	0	Retrovirus-related Pol polyprotein from transposon 17.6	GO:0015074|GO:0003676
1X_vs_4H	MYZPE13164_G006_v1.0_000048820	2.0455	1.03245	5.23241e-07	3.8763e-06	Acyrthosiphon pisum transcription factor 21 (Tcf21), mRNA	0	Transcription factor 21	GO:0046983
1X_vs_4H	MYZPE13164_G006_v1.0_000093880	2.04538	1.03237	1.22905e-20	4.56825e-19	PREDICTED: Acyrthosiphon pisum kynurenine/alpha-aminoadipate aminotransferase, mitochondrial (LOC100569638), mRNA	0	Kynurenine/alpha-aminoadipate aminotransferase, mitochondrial	GO:0016740|GO:0008483|GO:0003824|GO:0009058|GO:0030170
1X_vs_4H	MYZPE13164_G006_v1.0_000031200	2.04414	1.03149	0.000507641	0.00192062	PREDICTED: Diuraphis noxia uncharacterized LOC107163524 (LOC107163524), ncRNA	8.0379e-90	Unknown protein	NULL
1X_vs_4H	MYZPE13164_G006_v1.0_000105890	2.04259	1.0304	1.96686e-20	7.1383e-19	PREDICTED: Acyrthosiphon pisum 60S ribosomal protein L4 (LOC100167366), mRNA	0	60S ribosomal protein L4	GO:0003735|GO:0006412|GO:0005840
1X_vs_4H	MYZPE13164_G006_v1.0_000124180	2.04258	1.03039	2.91334e-11	4.46063e-10	PREDICTED: Diuraphis noxia vascular endothelial growth factor A-A-like (LOC107162126), mRNA	0	Vascular endothelial growth factor A	GO:0016020|GO:0008083
1X_vs_4H	MYZPE13164_G006_v1.0_000122270	2.03951	1.02822	1.16249e-07	9.71355e-07	Acyrthosiphon pisum cuticular protein 37 (cp37), mRNA	0	ACYPI007928 protein	GO:0042302
1X_vs_4H	MYZPE13164_G006_v1.0_000035730	2.03784	1.02704	2.26482e-19	7.77469e-18	PREDICTED: Acyrthosiphon pisum putative phospholipase B-like 2 (LOC100165900), mRNA	0	Phospholipase B lamina ancestor	NULL
1X_vs_4H	MYZPE13164_G006_v1.0_000168920	2.03686	1.02635	0.00116461	0.00397901			AAEL004595-PA	NULL
1X_vs_4H	MYZPE13164_G006_v1.0_000076380	2.03388	1.02423	1.79535e-08	1.74029e-07	PREDICTED: Acyrthosiphon pisum mitochondrial ornithine transporter 1-like (LOC103309699), mRNA	0	Mitochondrial carrier protein	GO:0016021|GO:0006810|GO:0016020
1X_vs_4H	MYZPE13164_G006_v1.0_000010580	2.0321	1.02297	0.008492	0.0218045	Acyrthosiphon pisum uncharacterized LOC100162346 (LOC100162346), mRNA	2.35033e-125	ACYPI003503 protein	NULL
1X_vs_4H	MYZPE13164_G006_v1.0_000095270	2.03005	1.02152	0.00366431	0.0107799	PREDICTED: Acyrthosiphon pisum uncharacterized LOC100167634 (LOC100167634), transcript variant X3, mRNA	7.3432e-142	ACYPI001427 protein	NULL
1X_vs_4H	MYZPE13164_G006_v1.0_000140770	2.02944	1.02108	3.1022e-07	2.41958e-06	PREDICTED: Diuraphis noxia uncharacterized LOC107162180 (LOC107162180), mRNA	0	Nucleoporin GLE1	GO:0005643|GO:0016973
1X_vs_4H	MYZPE13164_G006_v1.0_000144690	2.02766	1.01982	1.20997e-11	1.95243e-10			Cytochrome b reductase 1	GO:0016021|GO:0055114|GO:0016020
1X_vs_4H	MYZPE13164_G006_v1.0_000090920	2.02537	1.01819	0.00889707	0.0227015	PREDICTED: Acyrthosiphon pisum TWiK family of potassium channels protein 7-like (LOC100160366), transcript variant X1, mRNA	0	Unknown protein	NULL
1X_vs_4H	MYZPE13164_G006_v1.0_000187120	2.02487	1.01783	0.00412272	0.011898	PREDICTED: Acyrthosiphon pisum neuroligin-1-like (LOC100159811), partial mRNA	0	Neuroligin-4, Y-linked-like Protein	GO:0016021|GO:0016020
1X_vs_4H	MYZPE13164_G006_v1.0_000178420	2.02473	1.01773	2.44343e-12	4.28256e-11	PREDICTED: Acyrthosiphon pisum leucine-rich repeat-containing protein 15 (LOC100161188), mRNA	0	Leucine-rich repeat-containing G-protein coupled receptor 4	GO:0016021|GO:0016020
1X_vs_4H	MYZPE13164_G006_v1.0_000145060	2.02031	1.01458	1.65434e-20	6.0448e-19	PREDICTED: Diuraphis noxia uncharacterized LOC107162408 (LOC107162408), transcript variant X1, mRNA	0	Leucine-rich repeat-containing protein	NULL
1X_vs_4H	MYZPE13164_G006_v1.0_000059910	2.02011	1.01444	3.65335e-22	1.52044e-20	Acyrthosiphon pisum uncharacterized LOC100569200 (LOC100569200), mRNA &gt;gi|239788935|dbj|AK340530.1| Acyrthosiphon pisum mRNA for hypothetical protein, clone: 415I11, complete cds, full-insert cDNA sequence based on the ESTs (5'-EST:FF314167, 3'-EST:FF3	0	Pre-rrna-processing protein tsr2-like protein	NULL
1X_vs_4H	MYZPE13164_G006_v1.0_000138590	2.0165	1.01186	5.80507e-21	2.21106e-19	Acyrthosiphon pisum uncharacterized protein LOC100158983 (LOC100158983), mRNA &gt;gi|239789237|dbj|AK340696.1| Acyrthosiphon pisum ACYPI000397 mRNA, clone: 168A1, complete cds, full-insert cDNA sequence based on the ESTs (5'-EST:EX650721, 3'-EST:EX651386)	3.25555e-114	ACYPI000397 protein	NULL
1X_vs_4H	MYZPE13164_G006_v1.0_000120150	2.0158	1.01135	8.99056e-10	1.07677e-08	PREDICTED: Acyrthosiphon pisum fatty acyl-CoA reductase 1-like (LOC100168092), mRNA	0	Fatty acyl-CoA reductase 1	GO:0055114|GO:0080019|GO:0016020|GO:0016021
1X_vs_4H	MYZPE13164_G006_v1.0_000059300	2.01146	1.00824	2.40839e-16	6.22543e-15	Acyrthosiphon pisum diacetyl/L-xylulose reductase (LOC100144913), mRNA	0	ACYPI000057 protein	GO:0055114|GO:0016491
1X_vs_4H	MYZPE13164_G006_v1.0_000119090	2.01038	1.00747	8.766e-10	1.05104e-08	PREDICTED: Diuraphis noxia transmembrane protein 242 (LOC107173897), transcript variant X2, mRNA	0	ACYPI004866 protein	GO:0016021|GO:0016020
1X_vs_4H	MYZPE13164_G006_v1.0_000124450	2.00984	1.00708	1.47418e-07	1.22044e-06	PREDICTED: Acyrthosiphon pisum aminopeptidase N (LOC100168750), mRNA	0	Protease m1 zinc metalloprotease	GO:0006508|GO:0008237|GO:0008270|GO:0008233
1X_vs_4H	MYZPE13164_G006_v1.0_000158350	2.00897	1.00646	1.07575e-21	4.3106e-20	PREDICTED: Acyrthosiphon pisum 1-acyl-sn-glycerol-3-phosphate acyltransferase delta (LOC100168710), mRNA	0	1-acyl-sn-glycerol-3-phosphate acyltransferase delta	GO:0016020|GO:0008152|GO:0016740|GO:0016746|GO:0016021
1X_vs_4H	MYZPE13164_G006_v1.0_000057250	2.00893	1.00643	0.000557342	0.0020947	Acyrthosiphon pisum protein odd-skipped-like (LOC100168665), mRNA	0	Zinc finger protein	GO:0003676|GO:0046872
1X_vs_4H	MYZPE13164_G006_v1.0_000083080	2.00888	1.00639	5.65171e-14	1.16259e-12	PREDICTED: Acyrthosiphon pisum monoacylglycerol lipase ABHD12-like (LOC100571193), transcript variant X3, mRNA	0	Monoacylglycerol lipase ABHD12	GO:0016020|GO:0016021
1X_vs_4H	MYZPE13164_G006_v1.0_000186240	2.00803	1.00578	2.86712e-14	6.09559e-13	PREDICTED: Acyrthosiphon pisum neprilysin-21 (LOC100168678), mRNA	0	Neutral endopeptidase	GO:0008237|GO:0016021|GO:0004222|GO:0006508|GO:0016020
1X_vs_4H	MYZPE13164_G006_v1.0_000125300	2.00687	1.00495	6.52535e-20	2.32134e-18	PREDICTED: Acyrthosiphon pisum aminopeptidase N (LOC100163851), mRNA	0	Protease m1 zinc metalloprotease	GO:0016020|GO:0008233|GO:0004252|GO:0008270|GO:0006508|GO:0016021|GO:0008237
1X_vs_4H	MYZPE13164_G006_v1.0_000180150	2.00614	1.00443	7.244e-05	0.000337438	Acyrthosiphon pisum mRNA, clone: ACI0AAE7YN17, full-insert cDNA sequence based on ESTs (5'-EST:ACI0AAE7YN17AAM1, 3'-EST ACI2AAE1YK15BBM1)	3.37674e-97	Unknown protein	NULL
1X_vs_4H	MYZPE13164_G006_v1.0_000030230	2.00554	1.00399	5.46493e-10	6.73987e-09	PREDICTED: Acyrthosiphon pisum uncharacterized LOC100160448 (LOC100160448), mRNA	0	Translation initiation factor IF-2	GO:0016021|GO:0006413|GO:0003743|GO:0016020
1X_vs_4H	MYZPE13164_G006_v1.0_000058020	2.00391	1.00282	7.58718e-06	4.41827e-05	PREDICTED: Acyrthosiphon pisum tyramine receptor 1 (LOC100572358), transcript variant X3, mRNA	0	G protein-coupled receptor	GO:0016020|GO:0016021|GO:0004930|GO:0007186
1X_vs_4H	MYZPE13164_G006_v1.0_000077330	2.0039	1.00281	1.79788e-06	1.20219e-05			Zinc finger BED domain-containing protein 1	GO:0046983|GO:0003676
1X_vs_4H	MYZPE13164_G006_v1.0_000106430	2.00341	1.00246	1.99875e-17	5.88648e-16			Bromo adjacent-like proteiny domain-containing 1 protein	GO:0003682
1X_vs_4H	MYZPE13164_G006_v1.0_000122540	2.00283	1.00204	1.59242e-08	1.55901e-07	PREDICTED: Diuraphis noxia uncharacterized LOC107173558 (LOC107173558), mRNA	0	E3 ubiquitin-protein ligase RNF220	GO:0016567|GO:0008270|GO:0090263|GO:0016874
1X_vs_4H	MYZPE13164_G006_v1.0_000164720	2.00148	1.00107	4.84893e-17	1.36107e-15			Trehalose 6-phosphate synthase	GO:0005992|GO:0003824
1X_vs_4H	MYZPE13164_G006_v1.0_000133790	-2.00095	-1.00069	0.000378226	0.00148846			Dorsal-ventral patterning tolloid-like protein 1	GO:0016021|GO:0016020
1X_vs_4H	MYZPE13164_G006_v1.0_000179920	-2.00293	-1.00211	3.15224e-08	2.90908e-07	PREDICTED: Acyrthosiphon pisum WD repeat-containing protein 54-like (LOC100162098), transcript variant X3, mRNA	0	WD repeat-containing protein 54	NULL
1X_vs_4H	MYZPE13164_G006_v1.0_000002080	-2.00364	-1.00263	3.35413e-17	9.64112e-16			Unknown protein	NULL
1X_vs_4H	MYZPE13164_G006_v1.0_000134960	-2.00426	-1.00307	3.56243e-07	2.74674e-06			Unknown protein	NULL
1X_vs_4H	MYZPE13164_G006_v1.0_000203490	-2.01113	-1.00801	0.00448923	0.0127978	PREDICTED: Acyrthosiphon pisum zinc finger protein 36, C3H1 type-like 2-A (LOC100162438), mRNA	0	Zinc finger protein 36, C3H1 type-like 1	GO:0046872
1X_vs_4H	MYZPE13164_G006_v1.0_000098540	-2.01145	-1.00824	4.6456e-10	5.79571e-09			Branched-chain-amino-acid aminotransferase	GO:0052655|GO:0003824|GO:0052656|GO:0016740|GO:0008483|GO:0009081|GO:0052654|GO:0008152|GO:0009082|GO:0008652|GO:0004084
1X_vs_4H	MYZPE13164_G006_v1.0_000079120	-2.02643	-1.01894	0.000225465	0.000933289	PREDICTED: Acyrthosiphon pisum dehydrodolichyl diphosphate syntase complex subunit DHDDS-like (LOC100164640), mRNA	0	Ditrans,polycis-polyprenyl diphosphate synthase ((2E,6E)-farnesyl diphosphate specific)	GO:0006486|GO:0016020|GO:0016765|GO:0016021|GO:0016740
1X_vs_4H	MYZPE13164_G006_v1.0_000005460	-2.0268	-1.0192	1.02044e-10	1.40476e-09	PREDICTED: Acyrthosiphon pisum dihydroxyacetone phosphate acyltransferase (LOC100573870), mRNA	0	Dihydroxyacetone phosphate acyltransferase-like Protein	GO:0008152|GO:0044255|GO:0016746|GO:0016740|GO:0008374
1X_vs_4H	MYZPE13164_G006_v1.0_000159290	-2.03052	-1.02185	4.05332e-12	6.90216e-11	PREDICTED: Acyrthosiphon pisum protein suppressor of white apricot (LOC100160752), transcript variant X1, mRNA	0	Protein suppressor of white apricot	GO:0003723|GO:0006396
1X_vs_4H	MYZPE13164_G006_v1.0_000046280	-2.0347	-1.02482	0.00579256	0.0158432			Alpha-tocopherol transfer protein-like	GO:0006810|GO:0005215|GO:0005622
1X_vs_4H	MYZPE13164_G006_v1.0_000089570	-2.03541	-1.02532	0.00233178	0.00727055	PREDICTED: Acyrthosiphon pisum IQ and ubiquitin-like domain-containing protein (LOC100573678), mRNA	0	IQ and ubiquitin-like domain-containing protein	NULL
1X_vs_4H	MYZPE13164_G006_v1.0_000199820	-2.03551	-1.02539	4.50795e-08	4.05264e-07			Unknown protein	NULL
1X_vs_4H	MYZPE13164_G006_v1.0_000084920	-2.03748	-1.02679	2.17666e-10	2.85082e-09	PREDICTED: Diuraphis noxia protein anon-73B1 (LOC107165757), mRNA	4.56021e-109	Protein anon-73B1, putative	GO:0016021|GO:0016020
1X_vs_4H	MYZPE13164_G006_v1.0_000156800	-2.04342	-1.03099	9.32188e-07	6.61491e-06			Unknown protein	NULL
1X_vs_4H	MYZPE13164_G006_v1.0_000003420	-2.04634	-1.03305	0.000474241	0.00181593			THAP domain-containing protein 7	GO:0003676
1X_vs_4H	MYZPE13164_G006_v1.0_000079640	-2.0472	-1.03365	0.0136206	0.032626			Monocarboxylate transporter 12	GO:0055085|GO:0016021|GO:0016020
1X_vs_4H	MYZPE13164_G006_v1.0_000127640	-2.05134	-1.03656	1.55421e-05	8.43969e-05			THAP domain-containing protein 9	NULL
1X_vs_4H	MYZPE13164_G006_v1.0_000173150	-2.05238	-1.0373	3.78411e-07	2.89694e-06	PREDICTED: Acyrthosiphon pisum alpha-tocopherol transfer protein (LOC100159055), mRNA	0	Alpha-tocopherol transfer protein-like	GO:0006810|GO:0005622|GO:0005215
1X_vs_4H	MYZPE13164_G006_v1.0_000129010	-2.06062	-1.04308	7.89547e-05	0.000364684	PREDICTED: Acyrthosiphon pisum carbonic anhydrase 7 (LOC100574112), mRNA	0	Carbonic anhydrase 2	GO:0008270|GO:0004089|GO:0006730|GO:0046872
1X_vs_4H	MYZPE13164_G006_v1.0_000068890	-2.06493	-1.0461	9.533e-14	1.91709e-12	PREDICTED: Diuraphis noxia trans-1,2-dihydrobenzene-1,2-diol dehydrogenase-like (LOC107164951), transcript variant X2, mRNA	0	Trans-1,2-dihydrobenzene-1,2-diol dehydrogenase	GO:0055114|GO:0016491
1X_vs_4H	MYZPE13164_G006_v1.0_000148380	-2.07123	-1.05049	4.21835e-11	6.19477e-10	PREDICTED: Diuraphis noxia leucine-rich repeat protein SHOC-2-like (LOC107166922), transcript variant X2, mRNA	0	Leucine-rich repeat-containing protein 40	NULL
1X_vs_4H	MYZPE13164_G006_v1.0_000056680	-2.07364	-1.05217	0.000598208	0.0022304	PREDICTED: Diuraphis noxia putative ABC transporter ATP-binding protein PBPRA2240 (LOC107162021), mRNA	0	ABC transporter G family member 20	GO:0006810|GO:0016887|GO:0005524|GO:0016020|GO:0016021
1X_vs_4H	MYZPE13164_G006_v1.0_000017410	-2.08011	-1.05666	1.94125e-05	0.000103128	PREDICTED: Acyrthosiphon pisum alpha-(1,6)-fucosyltransferase-like (LOC100166386), mRNA	0	Alpha-(1,6)-fucosyltransferase	GO:0032580|GO:0016020|GO:0016757|GO:0016021|GO:0005794|GO:0016740|GO:0006486|GO:0033578|GO:0036071|GO:0008424
1X_vs_4H	MYZPE13164_G006_v1.0_000148730	-2.08513	-1.06014	0.00129411	0.00436321			120.7 kDa protein in NOF-FB transposable element	NULL
1X_vs_4H	MYZPE13164_G006_v1.0_000202990	-2.08792	-1.06206	8.97555e-06	5.11747e-05	PREDICTED: Acyrthosiphon pisum uncharacterized LOC100570687 (LOC100570687), transcript variant X2, mRNA	0	Trimethylguanosine synthase	GO:0001510|GO:0009452|GO:0008168
1X_vs_4H	MYZPE13164_G006_v1.0_000151030	-2.08917	-1.06293	0.00423848	0.012206	PREDICTED: Acyrthosiphon pisum uncharacterized LOC100574055 (LOC100574055), mRNA	0	Eukaryotic translation initiation factor 4 gamma 3	GO:0006413|GO:0003723|GO:0003743
1X_vs_4H	MYZPE13164_G006_v1.0_000102530	-2.09062	-1.06393	1.2923e-06	8.86679e-06	PREDICTED: Acyrthosiphon pisum neurotrimin-like (LOC100158661), mRNA	1.33669e-108	Unknown protein	NULL
1X_vs_4H	MYZPE13164_G006_v1.0_000034260	-2.09109	-1.06425	0.0106354	0.0264634			Trehalase	GO:0004555|GO:0016798|GO:0005991|GO:0016787|GO:0003824|GO:0016021|GO:0016020|GO:0008152
1X_vs_4H	MYZPE13164_G006_v1.0_000188140	-2.09235	-1.06512	0.000193417	0.000815664			Deformed	GO:0006355|GO:0003700|GO:0003677
1X_vs_4H	MYZPE13164_G006_v1.0_000098230	-2.0936	-1.06599	8.23863e-26	4.33191e-24	PREDICTED: Acyrthosiphon pisum uncharacterized LOC100159048 (LOC100159048), mRNA	0	Serine protease	GO:0006508|GO:0004252|GO:0008233
1X_vs_4H	MYZPE13164_G006_v1.0_000116150	-2.09414	-1.06636	5.74039e-11	8.2391e-10	PREDICTED: Acyrthosiphon pisum glycine receptor subunit alphaZ1 (LOC100160642), transcript variant X1, mRNA	0	Glycine receptor subunit alpha-1	GO:0006810|GO:0016020|GO:0034220|GO:0016021|GO:0005230|GO:0006811
1X_vs_4H	MYZPE13164_G006_v1.0_000160570	-2.09441	-1.06654	0.00821166	0.0212314			Nose resistant to fluoxetine protein 6-like Protein	GO:0016021|GO:0016747|GO:0016020
1X_vs_4H	MYZPE13164_G006_v1.0_000001090	-2.09569	-1.06742	0.00126577	0.00428511			Transposase domain-containing protein	NULL
1X_vs_4H	MYZPE13164_G006_v1.0_000133810	-2.10479	-1.07368	2.35557e-13	4.5749e-12			Dorsal-ventral patterning protein tolloid	GO:0016020|GO:0016021
1X_vs_4H	MYZPE13164_G006_v1.0_000151410	-2.10693	-1.07514	0.00840053	0.0216211	PREDICTED: Acyrthosiphon pisum uncharacterized LOC100570166 (LOC100570166), mRNA	0	Unknown protein	NULL
1X_vs_4H	MYZPE13164_G006_v1.0_000137460	-2.1084	-1.07615	0.00258445	0.00794122	Acyrthosiphon pisum microRNA 993 (Mir993), microRNA	6.73665e-35	Unknown protein	NULL
1X_vs_4H	MYZPE13164_G006_v1.0_000125660	-2.11035	-1.07748	6.15898e-07	4.48869e-06	PREDICTED: Acyrthosiphon pisum tachykinin-like peptides receptor 86C (LOC100159754), transcript variant X1, mRNA	0	Tachykinin-like peptides receptor 86C	GO:0005887|GO:0002121|GO:0007218|GO:0004995|GO:0007165|GO:0004930|GO:0004871|GO:0007217|GO:0016020|GO:0005886|GO:0008188|GO:0016021|GO:0007186
1X_vs_4H	MYZPE13164_G006_v1.0_000116670	-2.11214	-1.07871	1.45517e-12	2.59689e-11	PREDICTED: Acyrthosiphon pisum uncharacterized PE-PGRS family protein PE_PGRS20 (LOC100574511), mRNA	4.97227e-07	Unknown protein	NULL
1X_vs_4H	MYZPE13164_G006_v1.0_000129840	-2.11217	-1.07873	0.000230627	0.000952827	PREDICTED: Acyrthosiphon pisum ejaculatory bulb-specific protein 3-like (LOC100161057), mRNA	2.57312e-111	Chemosensory protein 10	NULL
1X_vs_4H	MYZPE13164_G006_v1.0_000029020	-2.11431	-1.08019	0.000177188	0.0007561	PREDICTED: Acyrthosiphon pisum uncharacterized LOC100572304 (LOC100572304), mRNA	8.79053e-58	Unknown protein	NULL
1X_vs_4H	MYZPE13164_G006_v1.0_000140720	-2.11608	-1.08139	0.00513817	0.014326			Unknown protein	NULL
1X_vs_4H	MYZPE13164_G006_v1.0_000111410	-2.1187	-1.08318	6.48552e-05	0.000305539	PREDICTED: Acyrthosiphon pisum putative nuclease HARBI1 (LOC100570779), mRNA	0	Nuclease harbi1	NULL
1X_vs_4H	MYZPE13164_G006_v1.0_000063300	-2.12175	-1.08525	0.000198109	0.000833823	PREDICTED: Acyrthosiphon pisum uncharacterized LOC100570987 (LOC100570987), transcript variant X2, mRNA	1.28023e-99	ATP-dependent DNA helicase	GO:0016787|GO:0006974|GO:0006281|GO:0003678|GO:0004386|GO:0000166|GO:0032508|GO:0006310|GO:0000723|GO:0005524
1X_vs_4H	MYZPE13164_G006_v1.0_000086880	-2.12189	-1.08535	7.44509e-09	7.67949e-08			Unknown protein	NULL
1X_vs_4H	MYZPE13164_G006_v1.0_000135610	-2.12276	-1.08594	0.0149011	0.0350926	PREDICTED: Acyrthosiphon pisum putative fatty acyl-CoA reductase CG5065 (LOC100159797), mRNA	0	Fatty acyl-CoA reductase 1	GO:0055114|GO:0080019
1X_vs_4H	MYZPE13164_G006_v1.0_000122510	-2.1269	-1.08875	0.000501872	0.00190549	PREDICTED: Acyrthosiphon pisum uncharacterized LOC100159429 (LOC100159429), transcript variant X3, mRNA	0	FBXL22 protein	NULL
1X_vs_4H	MYZPE13164_G006_v1.0_000157250	-2.12807	-1.08955	0.00314261	0.00942258	PREDICTED: Acyrthosiphon pisum C-Myc-binding protein homolog (LOC103311323), mRNA	7.03646e-101	C-Myc-binding protein	GO:0006355|GO:0003713
1X_vs_4H	MYZPE13164_G006_v1.0_000066200	-2.12878	-1.09003	0.0039961	0.0115977	PREDICTED: Acyrthosiphon pisum zinc finger protein 33A-like (LOC100570670), transcript variant X1, mRNA	2.80357e-135	Longitudinals lacking protein, isoforms N/O/W/X/Y	GO:0007275|GO:0019730|GO:0006355|GO:0003677|GO:0048854|GO:0031987|GO:0046872|GO:0007526|GO:0030154|GO:0006351|GO:0022008|GO:0006357|GO:0045476|GO:0048813|GO:0007409|GO:0005515|GO:0008406|GO:0005654|GO:0007464|GO:0044719|GO:0003700|GO:0010906|GO:0007411|GO
1X_vs_4H	MYZPE13164_G006_v1.0_000029630	-2.13115	-1.09163	4.03302e-12	6.87847e-11	PREDICTED: Acyrthosiphon pisum farnesol dehydrogenase-like (LOC100162229), mRNA	0	Dehydrogenase/reductase SDR family member 11	NULL
1X_vs_4H	MYZPE13164_G006_v1.0_000092490	-2.13435	-1.09379	1.26997e-11	2.03705e-10	PREDICTED: Acyrthosiphon pisum uncharacterized LOC100574908 (LOC100574908), mRNA	0	Unknown protein	NULL
1X_vs_4H	MYZPE13164_G006_v1.0_000167630	-2.137	-1.09559	0.000655543	0.00241867	PREDICTED: Diuraphis noxia uncharacterized LOC107173593 (LOC107173593), mRNA	5.10703e-73	Alpha-tubulin N-acetyltransferase	GO:0070507|GO:0005874|GO:0048666|GO:0019799|GO:0071929|GO:0016740|GO:0016746
1X_vs_4H	MYZPE13164_G006_v1.0_000170810	-2.143	-1.09963	0.000359967	0.00142598	PREDICTED: Diuraphis noxia MATH and LRR domain-containing protein PFE0570w-like (LOC107169957), mRNA	0	Unknown protein	NULL
1X_vs_4H	MYZPE13164_G006_v1.0_000104960	-2.14374	-1.10013	1.6971e-06	1.14047e-05			Envelope fusion protein	NULL
1X_vs_4H	MYZPE13164_G006_v1.0_000075730	-2.14553	-1.10133	0.000179868	0.00076602			Alkaline nuclease	GO:0004518|GO:0090305|GO:0003677
1X_vs_4H	MYZPE13164_G006_v1.0_000134040	-2.14705	-1.10236	5.16745e-09	5.43414e-08	PREDICTED: Acyrthosiphon pisum myosin-J heavy chain (LOC100159324), mRNA	0	FYVE and coiled-coil domain-containing protein	GO:0046872|GO:0006810|GO:0016021
1X_vs_4H	MYZPE13164_G006_v1.0_000045660	-2.14744	-1.10262	0.000632943	0.00234369	PREDICTED: Acyrthosiphon pisum uncharacterized LOC100572098 (LOC100572098), transcript variant X2, mRNA	0	CD63 antigen	GO:0016021
1X_vs_4H	MYZPE13164_G006_v1.0_000012760	-2.15126	-1.10518	0.000161794	0.000695919	PREDICTED: Acyrthosiphon pisum uncharacterized LOC107882413 (LOC107882413), mRNA	0	THAP domain-containing protein 4	GO:0008270|GO:0003676
1X_vs_4H	MYZPE13164_G006_v1.0_000088690	-2.1549	-1.10762	0.00145945	0.00483745	PREDICTED: Diuraphis noxia zinc finger MYM-type protein 1-like (LOC107171058), partial mRNA	0	Zinc finger MYM-type protein 1	GO:0003676|GO:0046983
1X_vs_4H	MYZPE13164_G006_v1.0_000104780	-2.15688	-1.10895	0.000579677	0.00216731	PREDICTED: Acyrthosiphon pisum diuretic hormone receptor (LOC100166470), transcript variant X2, mRNA	0	Diuretic hormone receptor	GO:0008036|GO:0007165|GO:0004930|GO:0016020|GO:0005886|GO:0007166|GO:0004871|GO:0007186|GO:0004888|GO:0009755|GO:0016021
1X_vs_4H	MYZPE13164_G006_v1.0_000165870	-2.15729	-1.10922	0.000738096	0.00267606	PREDICTED: Acyrthosiphon pisum cytokine receptor-like (LOC107882514), mRNA	0	Cytokine receptor	NULL
1X_vs_4H	MYZPE13164_G006_v1.0_000075020	-2.15813	-1.10978	1.8137e-06	1.21052e-05	Acyrthosiphon pisum mRNA, clone: ACI0AAF54YH22, full-insert cDNA sequence based on ESTs (5'-EST:ACI0AAF54YH22AAM1, 3'-EST ACI2AAF8YB12BBM1)	0	Progestin and adipoQ receptor family member 3	GO:0016020|GO:0016021
1X_vs_4H	MYZPE13164_G006_v1.0_000080610	-2.16512	-1.11445	3.01364e-06	1.91307e-05	PREDICTED: Diuraphis noxia glycoprotein hormone beta-5 (LOC107168595), transcript variant X2, mRNA	1.25575e-176	Glycoprotein hormone beta-5, putative	GO:0005576|GO:0005179
1X_vs_4H	MYZPE13164_G006_v1.0_000098630	-2.16672	-1.11551	2.87412e-08	2.673e-07			Endonuclease-reverse transcriptase	GO:0003964|GO:0004519|GO:0006278|GO:0090305
1X_vs_4H	MYZPE13164_G006_v1.0_000044380	-2.17126	-1.11853	2.84766e-05	0.000146027	PREDICTED: Acyrthosiphon pisum ras-related and estrogen-regulated growth inhibitor-like (LOC100160190), mRNA	0	Ras family protein	GO:0016020|GO:0005525|GO:0005622|GO:0007264|GO:0000166|GO:0007165
1X_vs_4H	MYZPE13164_G006_v1.0_000119340	-2.17431	-1.12055	0.00127321	0.00430486	PREDICTED: Acyrthosiphon pisum uncharacterized LOC107884776 (LOC107884776), transcript variant X2, mRNA	2.45683e-114	Unknown protein	NULL
1X_vs_4H	MYZPE13164_G006_v1.0_000167310	-2.17433	-1.12057	0.00613255	0.0166296	PREDICTED: Acyrthosiphon pisum cuticle protein 19.8-like (LOC100575803), mRNA	8.24885e-126	TPAputative cuticle protein	GO:0042302
1X_vs_4H	MYZPE13164_G006_v1.0_000110830	-2.1794	-1.12393	1.48381e-05	8.09003e-05			Fatty acyl-CoA reductase 5	GO:0080019|GO:0055114|GO:0016020|GO:0016021
1X_vs_4H	MYZPE13164_G006_v1.0_000023230	-2.19164	-1.13201	1.16831e-09	1.36586e-08	PREDICTED: Acyrthosiphon pisum prostatic acid phosphatase-like (LOC100167518), transcript variant X2, mRNA	0	Acid phosphatase-1	GO:0016311|GO:0016021|GO:0003993|GO:0016020
1X_vs_4H	MYZPE13164_G006_v1.0_000021820	-2.19356	-1.13328	0.0119135	0.0291721			Longitudinals lacking protein, isoforms A/B/D/L	GO:0003676|GO:0046872
1X_vs_4H	MYZPE13164_G006_v1.0_000120630	-2.19952	-1.13719	2.54676e-12	4.42766e-11	PREDICTED: Acyrthosiphon pisum dynein heavy chain 5, axonemal (LOC100164135), mRNA	0	Dynein heavy chain 5, axonemal	GO:0007018|GO:0003777|GO:0005524|GO:0030286|GO:0016887
1X_vs_4H	MYZPE13164_G006_v1.0_000082290	-2.20087	-1.13807	6.11439e-05	0.00028986			Unknown protein	NULL
1X_vs_4H	MYZPE13164_G006_v1.0_000124920	-2.20511	-1.14085	1.29027e-05	7.15115e-05			Unknown protein	NULL
1X_vs_4H	MYZPE13164_G006_v1.0_000199960	-2.20526	-1.14095	2.05081e-19	7.06251e-18	PREDICTED: Diuraphis noxia uncharacterized LOC107168164 (LOC107168164), mRNA	0	Ras-related protein Rab-8A	GO:0005525|GO:0007264|GO:0005622
1X_vs_4H	MYZPE13164_G006_v1.0_000150640	-2.20636	-1.14167	2.97525e-19	9.95969e-18	Acyrthosiphon pisum augmenter of liver regeneration-like (LOC100168181), mRNA &gt;gi|239791698|dbj|AK342131.1| Acyrthosiphon pisum ACYPI008907 mRNA, clone: 261G19, complete cds, full-insert cDNA sequence based on the ESTs (5'-EST:EX649004, 3'-EST:EX649409	0	Sulfhydryl oxidase	GO:0016491|GO:0016972|GO:0055114
1X_vs_4H	MYZPE13164_G006_v1.0_000097100	-2.23384	-1.15952	0.00310258	0.0093155	Acyrthosiphon pisum UPF0396 protein CG6066-like (LOC100165494), mRNA	0	Poly [ADP-ribose] polymerase	GO:0016757|GO:0003950|GO:0016740
1X_vs_4H	MYZPE13164_G006_v1.0_000091110	-2.23417	-1.15974	0.0153638	0.0359701	PREDICTED: Acyrthosiphon pisum aldo-keto reductase family 1 member B10-like (LOC100165768), mRNA	0	Aldo-keto reductase	GO:0016491|GO:0055114
1X_vs_4H	MYZPE13164_G006_v1.0_000191120	-2.24037	-1.16374	0.0013233	0.00444358	PREDICTED: Acyrthosiphon pisum pickpocket protein 28-like (LOC107884436), mRNA	0	Sodium channel protein Nach	GO:0006814|GO:0006810|GO:0016020|GO:0035725|GO:0016021|GO:0005272|GO:0006811
1X_vs_4H	MYZPE13164_G006_v1.0_000145540	-2.25657	-1.17413	0.00839374	0.021614	PREDICTED: Acyrthosiphon pisum glucose dehydrogenase [FAD, quinone] (LOC100165962), transcript variant X1, mRNA	0	Glucose dehydrogenase (FAD, quinone)	GO:0050660|GO:0055114|GO:0016614|GO:0016491
1X_vs_4H	MYZPE13164_G006_v1.0_000056190	-2.25719	-1.17453	0.00319964	0.00956696			AGAP011844-PA	NULL
1X_vs_4H	MYZPE13164_G006_v1.0_000166300	-2.25812	-1.17513	1.76695e-09	2.01119e-08	PREDICTED: Acyrthosiphon pisum uncharacterized LOC100575424 (LOC100575424), mRNA	0	Coiled-coil domain-containing protein 108	NULL
1X_vs_4H	MYZPE13164_G006_v1.0_000050970	-2.26009	-1.17638	8.08797e-05	0.000372725			UDP-glucuronosyltransferase	GO:0016020|GO:0008152|GO:0015020|GO:0016740|GO:0016758|GO:0016757|GO:0016021
1X_vs_4H	MYZPE13164_G006_v1.0_000106370	-2.26106	-1.177	2.32595e-07	1.8599e-06	PREDICTED: Diuraphis noxia death-associated protein kinase related-like (LOC107167798), mRNA	0	Death associated protein kinase, putative	GO:0004672|GO:0016301|GO:0005524|GO:0006468|GO:0004687|GO:0016310|GO:0016740
1X_vs_4H	MYZPE13164_G006_v1.0_000070850	-2.27175	-1.18381	2.67403e-08	2.5042e-07	PREDICTED: Acyrthosiphon pisum UDP-glucuronosyltransferase 2B2-like (LOC100167326), mRNA	0	UDP-glucuronosyltransferase	GO:0015020|GO:0008152|GO:0016020|GO:0016757|GO:0016021|GO:0016740|GO:0016758
1X_vs_4H	MYZPE13164_G006_v1.0_000096720	-2.27269	-1.1844	0.000297163	0.00119922	PREDICTED: Diuraphis noxia adenylosuccinate synthetase-like (LOC107166743), mRNA	2.25698e-29	Adenylosuccinate synthetase	GO:0006164|GO:0016874|GO:0005525|GO:0046872|GO:0004019|GO:0044208|GO:0000166|GO:0000287|GO:0006167|GO:0005737
1X_vs_4H	MYZPE13164_G006_v1.0_000201020	-2.27652	-1.18683	4.54268e-07	3.41253e-06	PREDICTED: Acyrthosiphon pisum uncharacterized LOC100574869 (LOC100574869), transcript variant X2, ncRNA	4.94678e-163	Transposable element P transposase	GO:0004803|GO:0006313
1X_vs_4H	MYZPE13164_G006_v1.0_000077930	-2.28536	-1.19242	3.35744e-13	6.41664e-12	PREDICTED: Acyrthosiphon pisum uncharacterized LOC100167494 (LOC100167494), mRNA	1.15457e-102	Myosin ID heavy chain	GO:0016021|GO:0016020
1X_vs_4H	MYZPE13164_G006_v1.0_000172910	-2.29844	-1.20066	1.16828e-11	1.88799e-10	PREDICTED: Acyrthosiphon pisum serine/arginine-rich splicing factor 4-like (LOC100569792), mRNA	0	U11 u12 small nuclear ribonucleoprotein 48 kDa	GO:0030529|GO:0019013
1X_vs_4H	MYZPE13164_G006_v1.0_000081370	-2.30087	-1.20218	0.00220833	0.00693983			Zinc finger mym-type protein 1-like protein	GO:0003676
1X_vs_4H	MYZPE13164_G006_v1.0_000002100	-2.30225	-1.20304	2.95496e-05	0.000150598	PREDICTED: Acyrthosiphon pisum uncharacterized LOC107885178 (LOC107885178), transcript variant X2, mRNA	0	Unknown protein	NULL
1X_vs_4H	MYZPE13164_G006_v1.0_000192290	-2.30357	-1.20387	0.0143771	0.0340221			Unknown protein	NULL
1X_vs_4H	MYZPE13164_G006_v1.0_000069040	-2.30384	-1.20404	0.00156178	0.00513715			Unknown protein	NULL
1X_vs_4H	MYZPE13164_G006_v1.0_000092790	-2.31051	-1.20821	5.35841e-05	0.000257046	PREDICTED: Acyrthosiphon pisum uncharacterized LOC100575875 (LOC100575875), mRNA	0	Zinc finger SWIM domain-containing protein 3	NULL
1X_vs_4H	MYZPE13164_G006_v1.0_000165700	-2.31098	-1.2085	1.02628e-08	1.03773e-07	PREDICTED: Acyrthosiphon pisum blastoderm-specific protein 25D (LOC100163604), transcript variant X2, mRNA	1.44415e-101	Blastoderm-specific protein 25D	GO:0005509|GO:0046872
1X_vs_4H	MYZPE13164_G006_v1.0_000081470	-2.31105	-1.20855	0.00183856	0.0059264	PREDICTED: Acyrthosiphon pisum trypsin (LOC100573080), mRNA	0	Suppressor of tumorigenicity 14 protein	GO:0006898|GO:0004252|GO:0005044|GO:0008236|GO:0016787|GO:0006508|GO:0016020|GO:0008233|GO:0016021
1X_vs_4H	MYZPE13164_G006_v1.0_000142990	-2.31109	-1.20858	0.000258316	0.00105709			Suppresor of smlA	GO:0046983|GO:0003676
1X_vs_4H	MYZPE13164_G006_v1.0_000032350	-2.31348	-1.21006	1.32434e-08	1.31084e-07			Unknown protein	NULL
1X_vs_4H	MYZPE13164_G006_v1.0_000173210	-2.325	-1.21723	2.43703e-08	2.29622e-07	Acyrthosiphon pisum CG32204-like (LOC100163019), mRNA &gt;gi|239792600|dbj|AK342689.1| Acyrthosiphon pisum ACYPI004134 mRNA, clone: 542K3, complete cds, full-insert cDNA sequence based on the ESTs (5'-EST:FF316512, 3'-EST:FF316641)	0	ACYPI004134 protein	GO:0016020|GO:0016021
1X_vs_4H	MYZPE13164_G006_v1.0_000158550	-2.32862	-1.21948	3.157e-06	1.99351e-05	Acyrthosiphon pisum serine protease inhibitor 5 (Spn5), mRNA	4.10226e-07	Unknown protein	NULL
1X_vs_4H	MYZPE13164_G006_v1.0_000090190	-2.33011	-1.2204	0.00220486	0.00693095	PREDICTED: Acyrthosiphon pisum uncharacterized LOC107882339 (LOC107882339), mRNA	0	AAEL006846-PA	NULL
1X_vs_4H	MYZPE13164_G006_v1.0_000017360	-2.33253	-1.2219	0.000771549	0.00278238	PREDICTED: Acyrthosiphon pisum uncharacterized LOC103310721 (LOC103310721), ncRNA	1.50597e-55	Unknown protein	NULL
1X_vs_4H	MYZPE13164_G006_v1.0_000021990	-2.33758	-1.22502	2.85756e-05	0.000146465			Zinc finger protein	GO:0046872|GO:0003676
1X_vs_4H	MYZPE13164_G006_v1.0_000113290	-2.34323	-1.2285	0.000624863	0.00231776			Zinc finger MYM-type protein 1	GO:0003676|GO:0046983
1X_vs_4H	MYZPE13164_G006_v1.0_000021930	-2.34706	-1.23085	9.0739e-05	0.000413213	PREDICTED: Acyrthosiphon pisum zinc finger protein 181-like (LOC103310252), mRNA	0	Zinc finger protein 569	GO:0046872|GO:0003676
1X_vs_4H	MYZPE13164_G006_v1.0_000171640	-2.35717	-1.23706	2.72622e-05	0.000140334	PREDICTED: Acyrthosiphon pisum ring canal kelch homolog (LOC100160174), transcript variant X1, mRNA	1.90339e-171	Ring canal kelch like protein	GO:0016567|GO:0050801|GO:0031463
1X_vs_4H	MYZPE13164_G006_v1.0_000026260	-2.35928	-1.23834	0.000596839	0.00222606			THAP domain-containing protein 4	GO:0008270|GO:0003676
1X_vs_4H	MYZPE13164_G006_v1.0_000060080	-2.36458	-1.24158	3.85015e-10	4.87958e-09	PREDICTED: Acyrthosiphon pisum uncharacterized LOC100160930 (LOC100160930), transcript variant X1, mRNA	0	Serpin (Serine protease inhibitor)	GO:0005615|GO:0006508|GO:0008233
1X_vs_4H	MYZPE13164_G006_v1.0_000039920	-2.37896	-1.25033	1.06117e-13	2.12608e-12	PREDICTED: Diuraphis noxia putative beta-carotene-binding protein (LOC107167107), mRNA	0	Circadian clock-controlled protein	NULL
1X_vs_4H	MYZPE13164_G006_v1.0_000075920	-2.40311	-1.2649	7.28588e-09	7.52967e-08			Nucleic-acid-binding protein from transposon X-element	NULL
1X_vs_4H	MYZPE13164_G006_v1.0_000127810	-2.40554	-1.26636	5.6692e-11	8.15866e-10	PREDICTED: Acyrthosiphon pisum zinc finger MYM-type protein 1-like (LOC103308655), mRNA	1.43644e-114	Unknown protein	NULL
1X_vs_4H	MYZPE13164_G006_v1.0_000155520	-2.40698	-1.26723	0.000847642	0.00301642	PREDICTED: Diuraphis noxia uncharacterized LOC107162646 (LOC107162646), transcript variant X2, mRNA	0	Tudor domain-containing protein	NULL
1X_vs_4H	MYZPE13164_G006_v1.0_000098260	-2.4149	-1.27196	0.000100883	0.000453089	Acyrthosiphon pisum uncharacterized protein LOC100159110 (LOC100159110), mRNA &gt;gi|239792833|dbj|AK342836.1| Acyrthosiphon pisum ACYPI000511 mRNA, clone: 636G13, complete cds, full-insert cDNA sequence based on the ESTs (5'-EST:FF319629, 3'-EST:FF320832	0	ACYPI000511 protein	NULL
1X_vs_4H	MYZPE13164_G006_v1.0_000021800	-2.42058	-1.27535	0.00324011	0.00967457			Zinc finger protein	GO:0003676|GO:0046872
1X_vs_4H	MYZPE13164_G006_v1.0_000120350	-2.42128	-1.27577	0.00416959	0.0120268	PREDICTED: Acyrthosiphon pisum WD repeat domain phosphoinositide-interacting protein 4 (LOC100158765), mRNA	1.54419e-69	WD repeat domain phosphoinositide-interacting protein, putative	GO:0006914
1X_vs_4H	MYZPE13164_G006_v1.0_000129620	-2.42729	-1.27934	0.0100532	0.0252713			AAEL001051-PA	NULL
1X_vs_4H	MYZPE13164_G006_v1.0_000170700	-2.4403	-1.28706	1.96322e-21	7.72318e-20	PREDICTED: Acyrthosiphon pisum casein kinase I (LOC100167363), transcript variant X1, mRNA	0	Unknown protein	NULL
1X_vs_4H	MYZPE13164_G006_v1.0_000183250	-2.45212	-1.29403	0.000235139	0.000971096	PREDICTED: Acyrthosiphon pisum E3 ubiquitin-protein ligase MGRN1 (LOC100168458), transcript variant X2, mRNA	0	Fatty acyl-CoA reductase 1	GO:0055114|GO:0080019
1X_vs_4H	MYZPE13164_G006_v1.0_000027900	-2.46267	-1.30022	3.44891e-12	5.90093e-11			Unknown protein	NULL
1X_vs_4H	MYZPE13164_G006_v1.0_000006310	-2.46419	-1.30112	0.00266452	0.00816863	PREDICTED: Acyrthosiphon pisum pleckstrin homology domain-containing family G member 1-like (LOC100575436), transcript variant X2, mRNA	0	Pleckstrin domain-containing family G member	GO:0005089|GO:0043547|GO:0035023
1X_vs_4H	MYZPE13164_G006_v1.0_000066080	-2.46699	-1.30275	0.00772599	0.0202083			Trihelix transcription	NULL
1X_vs_4H	MYZPE13164_G006_v1.0_000115210	-2.4741	-1.3069	1.98703e-07	1.61161e-06	PREDICTED: Acyrthosiphon pisum peptide transporter family 2-like (LOC100167240), transcript variant X2, mRNA	0	Solute carrier family 15 member	GO:0016020|GO:0006857|GO:0006810|GO:0016021|GO:0005215
1X_vs_4H	MYZPE13164_G006_v1.0_000118280	-2.47999	-1.31034	8.88952e-38	7.91902e-36	PREDICTED: Diuraphis noxia insulin receptor substrate 1 (LOC107161961), transcript variant X2, mRNA	0	Insulin receptor substrate 2	GO:0005158
1X_vs_4H	MYZPE13164_G006_v1.0_000147260	-2.48146	-1.31119	1.64538e-05	8.89003e-05			Unknown protein	NULL
1X_vs_4H	MYZPE13164_G006_v1.0_000182290	-2.48542	-1.31349	0.00118346	0.0040356			Small ubiquitin-related modifier	GO:0005634
1X_vs_4H	MYZPE13164_G006_v1.0_000118720	-2.48794	-1.31495	1.04491e-09	1.23104e-08	PREDICTED: Acyrthosiphon pisum uncharacterized LOC100572129 (LOC100572129), transcript variant X2, mRNA	0	Unknown protein	NULL
1X_vs_4H	MYZPE13164_G006_v1.0_000159450	-2.48822	-1.31512	0.000896989	0.00317005			ACYPI009371 protein	NULL
1X_vs_4H	MYZPE13164_G006_v1.0_000148350	-2.50146	-1.32277	1.43629e-25	7.30274e-24	PREDICTED: Diuraphis noxia probable protein arginine N-methyltransferase 6 (LOC107166918), transcript variant X1, mRNA	0	Arginine N-methyltransferase	GO:0006479|GO:0008168|GO:0032259|GO:0016740
1X_vs_4H	MYZPE13164_G006_v1.0_000117850	-2.50508	-1.32486	0.00301163	0.00908039	PREDICTED: Diuraphis noxia uncharacterized LOC107168011 (LOC107168011), mRNA	0	HOX4 protein	NULL
1X_vs_4H	MYZPE13164_G006_v1.0_000040720	-2.51041	-1.32792	4.19543e-05	0.000207063	PREDICTED: Acyrthosiphon pisum uncharacterized LOC100570824 (LOC100570824), mRNA	0	Unknown protein	NULL
1X_vs_4H	MYZPE13164_G006_v1.0_000146730	-2.51383	-1.32989	0.000856282	0.00304308			Unknown protein	NULL
1X_vs_4H	MYZPE13164_G006_v1.0_000157040	-2.51757	-1.33203	4.60188e-09	4.90154e-08	PREDICTED: Acyrthosiphon pisum uncharacterized LOC100569014 (LOC100569014), transcript variant X1, mRNA	0	T-cell immunoglobulin and mucin domain-containing protein 4	GO:0016021|GO:0016020
1X_vs_4H	MYZPE13164_G006_v1.0_000012450	-2.5188	-1.33274	1.6568e-17	4.94699e-16	PREDICTED: Acyrthosiphon pisum uncharacterized LOC100166739 (LOC100166739), mRNA	0	Unknown protein	NULL
1X_vs_4H	MYZPE13164_G006_v1.0_000070840	-2.53028	-1.3393	0.00111451	0.00383322	PREDICTED: Acyrthosiphon pisum probable vesicular glutamate transporter eat-4 (LOC100168157), transcript variant X2, mRNA	1.05055e-20	Vesicular glutamate transporter 2	GO:0016020|GO:0055085|GO:0016021
1X_vs_4H	MYZPE13164_G006_v1.0_000094630	-2.54155	-1.34571	7.21575e-09	7.46435e-08	PREDICTED: Acyrthosiphon pisum uncharacterized LOC107883039 (LOC107883039), transcript variant X1, mRNA	0	Ig-like V-type domain-containing protein FAM187A	NULL
1X_vs_4H	MYZPE13164_G006_v1.0_000023300	-2.54465	-1.34747	2.87806e-05	0.000147166	PREDICTED: Diuraphis noxia sterile alpha and TIR motif-containing protein 1-like (LOC107168870), transcript variant X2, mRNA	0	Sterile alpha and TIR motif-containing protein 1	GO:0007165
1X_vs_4H	MYZPE13164_G006_v1.0_000014330	-2.54553	-1.34796	2.1171e-24	1.02333e-22	Myzus persicae mRNA for OS-D-like protein (os-d2a gene)	0	Chemosensory protein	NULL
1X_vs_4H	MYZPE13164_G006_v1.0_000067120	-2.54583	-1.34814	1.23221e-13	2.45963e-12			Unknown protein	NULL
1X_vs_4H	MYZPE13164_G006_v1.0_000060810	-2.54651	-1.34852	1.08139e-24	5.34693e-23	PREDICTED: Acyrthosiphon pisum uncharacterized LOC107882280 (LOC107882280), mRNA	0	THAP domain-containing protein 4	GO:0008270|GO:0003676
1X_vs_4H	MYZPE13164_G006_v1.0_000007200	-2.5483	-1.34954	0.00027418	0.00111398	PREDICTED: Acyrthosiphon pisum uncharacterized LOC100158692 (LOC100158692), mRNA	9.3851e-15	Unknown protein	NULL
1X_vs_4H	MYZPE13164_G006_v1.0_000180140	-2.55337	-1.3524	0.000107702	0.000480114	PREDICTED: Acyrthosiphon pisum nose resistant to fluoxetine protein 6 (LOC100164416), mRNA	0	Nose resistant to fluoxetine protein 6-like Protein	GO:0016021|GO:0016747|GO:0016020
1X_vs_4H	MYZPE13164_G006_v1.0_000157320	-2.55346	-1.35245	3.18331e-05	0.000161169			Unknown protein	NULL
1X_vs_4H	MYZPE13164_G006_v1.0_000108490	-2.55411	-1.35282	1.50954e-14	3.32068e-13	PREDICTED: Acyrthosiphon pisum zinc finger SWIM domain-containing protein 3-like (LOC103309024), mRNA	6.24553e-147	U4/U6.U5 tri-snRNP-associated-like protein	GO:0008270
1X_vs_4H	MYZPE13164_G006_v1.0_000051930	-2.55459	-1.35309	2.14636e-07	1.72783e-06	PREDICTED: Acyrthosiphon pisum CD151 antigen-like (LOC100568669), transcript variant X1, mRNA	0	Tetraspanin	GO:0016020|GO:0016021
1X_vs_4H	MYZPE13164_G006_v1.0_000062230	-2.5579	-1.35496	0.00118736	0.00404506	PREDICTED: Acyrthosiphon pisum zinc finger MYM-type protein 1-like (LOC103308798), mRNA	3.99181e-119	Retrovirus-related Pol polyprotein from transposon 17.6	NULL
1X_vs_4H	MYZPE13164_G006_v1.0_000060710	-2.56323	-1.35796	1.88264e-06	1.25266e-05	PREDICTED: Acyrthosiphon pisum uncharacterized LOC100164709 (LOC100164709), mRNA	0	Smell impaired-like protein	NULL
1X_vs_4H	MYZPE13164_G006_v1.0_000173720	-2.56368	-1.35822	8.3702e-16	2.05518e-14	PREDICTED: Acyrthosiphon pisum Bardet-Biedl syndrome 2 protein homolog (LOC100167341), mRNA	0	Bardet-Biedl syndrome 2 protein homolog	GO:0042995|GO:0035058|GO:0005929|GO:0005856|GO:0034464|GO:0005737
1X_vs_4H	MYZPE13164_G006_v1.0_000175260	-2.56828	-1.3608	1.46129e-07	1.2135e-06	PREDICTED: Acyrthosiphon pisum uncharacterized LOC100164680 (LOC100164680), transcript variant X2, mRNA	1.04948e-138	Unknown protein	NULL
1X_vs_4H	MYZPE13164_G006_v1.0_000034590	-2.57085	-1.36225	1.14164e-11	1.84771e-10			Lachesin	NULL
1X_vs_4H	MYZPE13164_G006_v1.0_000058690	-2.57168	-1.36271	1.09039e-09	1.27892e-08			Unknown protein	NULL
1X_vs_4H	MYZPE13164_G006_v1.0_000017500	-2.5966	-1.37663	3.52034e-10	4.48532e-09	PREDICTED: Acyrthosiphon pisum lebercilin-like (LOC100574624), transcript variant X1, mRNA	0	Lebercilin	NULL
1X_vs_4H	MYZPE13164_G006_v1.0_000105540	-2.59767	-1.37722	0.00588878	0.0160656	PREDICTED: Acyrthosiphon pisum uncharacterized LOC100568592 (LOC100568592), mRNA	0	Immunoglobulin superfamily member 2	NULL
1X_vs_4H	MYZPE13164_G006_v1.0_000092130	-2.60531	-1.38146	0.000105486	0.000471406			Unknown protein	NULL
1X_vs_4H	MYZPE13164_G006_v1.0_000007940	-2.6156	-1.38714	0.000377886	0.00148767			Branched-chain-amino-acid aminotransferase	GO:0008483|GO:0052656|GO:0016740|GO:0052654|GO:0009081|GO:0003824|GO:0052655|GO:0009082|GO:0008152|GO:0004084|GO:0008652
1X_vs_4H	MYZPE13164_G006_v1.0_000125880	-2.63129	-1.39577	1.2684e-28	7.51216e-27			Transposable element P transposase-like Protein	GO:0003676|GO:0006313|GO:0004803
1X_vs_4H	MYZPE13164_G006_v1.0_000175520	-2.63907	-1.40003	0.00075051	0.00271559	Acyrthosiphon pisum uncharacterized protein LOC100160919 (LOC100160919), mRNA &gt;gi|239792303|dbj|AK342509.1| Acyrthosiphon pisum ACYPI002185 mRNA, clone: 431K19, complete cds, full-insert cDNA sequence based on the ESTs (5'-EST:FF299635, 3'-EST:FF300455	3.50658e-131	ACYPI002185 protein	NULL
1X_vs_4H	MYZPE13164_G006_v1.0_000074280	-2.64979	-1.40588	0.000186051	0.000788612	PREDICTED: Acyrthosiphon pisum tyrosine 3-monooxygenase (LOC100167369), mRNA	0	Tyrosine hydroxylase	GO:0004511|GO:0016714|GO:0042423|GO:0055114|GO:0005506|GO:0004497|GO:0046872|GO:0009072
1X_vs_4H	MYZPE13164_G006_v1.0_000058030	-2.64997	-1.40598	1.50743e-05	8.20636e-05	PREDICTED: Acyrthosiphon pisum protein spinster homolog 1 (LOC100160512), transcript variant X2, mRNA	0	Cis,cis-muconate transport protein MucK	GO:0016021|GO:0055085|GO:0016020
1X_vs_4H	MYZPE13164_G006_v1.0_000139120	-2.65145	-1.40678	9.57816e-05	0.000433066	PREDICTED: Acyrthosiphon pisum beta-1,4-N-acetylgalactosaminyltransferase bre-4 (LOC100165374), transcript variant X3, mRNA	0	Beta-1,4-N-acetylgalactosaminyltransferase bre-4	GO:0016740|GO:0005975|GO:0016757
1X_vs_4H	MYZPE13164_G006_v1.0_000179620	-2.65618	-1.40935	6.89217e-24	3.21605e-22	PREDICTED: Acyrthosiphon pisum leucine-rich repeat-containing protein 57 (LOC100165853), mRNA	0	Leucine-rich repeat-containing protein 20	NULL
1X_vs_4H	MYZPE13164_G006_v1.0_000093360	-2.66776	-1.41563	0.000936633	0.00328538	PREDICTED: Diuraphis noxia uncharacterized LOC107168191 (LOC107168191), mRNA	6.29747e-138	General odorant-binding protein 19a	GO:0005549
1X_vs_4H	MYZPE13164_G006_v1.0_000129610	-2.67288	-1.41839	5.26719e-05	0.0002538			Unknown protein	NULL
1X_vs_4H	MYZPE13164_G006_v1.0_000085070	-2.68797	-1.42652	6.35431e-12	1.05863e-10			Unknown protein	NULL
1X_vs_4H	MYZPE13164_G006_v1.0_000141470	-2.69513	-1.43036	2.35963e-06	1.53404e-05	PREDICTED: Acyrthosiphon pisum uncharacterized LOC100575349 (LOC100575349), mRNA	0	Thioredoxin domain-containing protein 6	GO:0045454|GO:0005623
1X_vs_4H	MYZPE13164_G006_v1.0_000022000	-2.70381	-1.43499	0.000614689	0.00228474			Lola	GO:0046872|GO:0003676
1X_vs_4H	MYZPE13164_G006_v1.0_000165300	-2.71381	-1.44032	1.24773e-08	1.24415e-07	PREDICTED: Diuraphis noxia elongation of very long chain fatty acids protein 4-like (LOC107162291), mRNA	0	Elongation of very long chain fatty acids protein	GO:0102336|GO:0102337|GO:0006629|GO:0006631|GO:0016021|GO:0016740|GO:0006633|GO:0016020|GO:0102338
1X_vs_4H	MYZPE13164_G006_v1.0_000019610	-2.72899	-1.44836	4.93121e-06	2.9828e-05			Transmembrane protease serine 4	GO:0008233|GO:0016021|GO:0006508
1X_vs_4H	MYZPE13164_G006_v1.0_000115250	-2.73065	-1.44924	9.56059e-08	8.1401e-07	PREDICTED: Acyrthosiphon pisum carotenoid isomerooxygenase (LOC100168974), transcript variant X1, mRNA	0	Beta,beta-carotene 9',10'-oxygenase	GO:0016702|GO:0055114
1X_vs_4H	MYZPE13164_G006_v1.0_000059020	-2.73089	-1.44937	5.96395e-07	4.36721e-06	PREDICTED: Acyrthosiphon pisum uncharacterized LOC100164602 (LOC100164602), mRNA	0	High mobility group protein dsp1 protein dorsal switch 1	NULL
1X_vs_4H	MYZPE13164_G006_v1.0_000050410	-2.75432	-1.46169	3.08971e-05	0.000156798	PREDICTED: Diuraphis noxia voltage-dependent T-type calcium channel subunit alpha-1G-like (LOC107173242), mRNA	1.34089e-123	Sodium channel protein	GO:0006811|GO:0086010|GO:0005244|GO:0035725|GO:0019228|GO:0034765|GO:0005216|GO:0016020|GO:0006810|GO:0055085|GO:0005248|GO:0005272|GO:0016021|GO:0060078|GO:0005886|GO:0034220|GO:0001518|GO:0006814
1X_vs_4H	MYZPE13164_G006_v1.0_000069550	-2.75719	-1.4632	0.0024982	0.00770256	PREDICTED: Acyrthosiphon pisum putative uncharacterized protein DDB_G0289263 (LOC107883738), mRNA	3.96108e-73	Unknown protein	NULL
1X_vs_4H	MYZPE13164_G006_v1.0_000136850	-2.75801	-1.46363	3.83743e-11	5.68964e-10			THAP domain-containing protein 11	GO:0003676
1X_vs_4H	MYZPE13164_G006_v1.0_000158900	-2.76143	-1.46542	8.61763e-06	4.9383e-05			Unknown protein	NULL
1X_vs_4H	MYZPE13164_G006_v1.0_000093100	-2.76394	-1.46672	2.99798e-06	1.90426e-05	PREDICTED: Acyrthosiphon pisum uncharacterized LOC107882963 (LOC107882963), mRNA	1.61894e-166	Unknown protein	NULL
1X_vs_4H	MYZPE13164_G006_v1.0_000156830	-2.78166	-1.47595	4.27111e-16	1.08325e-14			PR domain zinc finger protein 12	GO:0046872
1X_vs_4H	MYZPE13164_G006_v1.0_000081320	-2.79636	-1.48355	1.6495e-09	1.88547e-08	PREDICTED: Acyrthosiphon pisum acetyl-coenzyme A transporter 1-like (LOC100162947), mRNA	0	Acetyl-coenzyme A transporter 1	GO:0016020|GO:0008521|GO:0015876|GO:0016021
1X_vs_4H	MYZPE13164_G006_v1.0_000129670	-2.82251	-1.49698	0.000361161	0.00142966			Unknown protein	NULL
1X_vs_4H	MYZPE13164_G006_v1.0_000183320	-2.82461	-1.49805	1.74779e-14	3.80594e-13	PREDICTED: Acyrthosiphon pisum uncharacterized LOC103309409 (LOC103309409), ncRNA	9.04589e-147	THAP domain-containing protein 4	GO:0003676
1X_vs_4H	MYZPE13164_G006_v1.0_000170890	-2.82809	-1.49983	4.38958e-07	3.3091e-06			Unknown protein	NULL
1X_vs_4H	MYZPE13164_G006_v1.0_000181500	-2.83442	-1.50305	3.16091e-09	3.45203e-08			Nuclease	GO:0090305|GO:0004518|GO:0003677
1X_vs_4H	MYZPE13164_G006_v1.0_000034610	-2.83638	-1.50405	9.8987e-16	2.40311e-14	PREDICTED: Acyrthosiphon pisum uncharacterized LOC107884106 (LOC107884106), mRNA	4.29192e-157	Unknown protein	NULL
1X_vs_4H	MYZPE13164_G006_v1.0_000004660	-2.84636	-1.50912	0.00143948	0.00477861			Unknown protein	NULL
1X_vs_4H	MYZPE13164_G006_v1.0_000002800	-2.85038	-1.51116	6.9171e-05	0.000323378	PREDICTED: Acyrthosiphon pisum ras-related protein Rab-39B (LOC100163307), mRNA	5.27371e-169	Ras-related protein Rab-26-like Protein	GO:0005525|GO:0005622|GO:0007264
1X_vs_4H	MYZPE13164_G006_v1.0_000152830	-2.86088	-1.51646	6.06319e-05	0.000287858	PREDICTED: Acyrthosiphon pisum cytochrome P450 4C1-like (LOC100167486), mRNA	0	Cytochrome P450-like protein	GO:0016021|GO:0016491|GO:0020037|GO:0055114|GO:0016705|GO:0016020|GO:0005506|GO:0004497|GO:0046872
1X_vs_4H	MYZPE13164_G006_v1.0_000163130	-2.86689	-1.51949	2.88877e-06	1.84031e-05	PREDICTED: Acyrthosiphon pisum uncharacterized LOC103309565 (LOC103309565), mRNA	5.74382e-145	KRAB-A domain-containing protein 2	GO:0003676|GO:0015074
1X_vs_4H	MYZPE13164_G006_v1.0_000013540	-2.86966	-1.52088	4.74796e-07	3.55652e-06	PREDICTED: Diuraphis noxia homeodomain-interacting protein kinase 2-like (LOC107169619), mRNA	1.57084e-52	Nucleic-acid-binding protein from transposon x-element	NULL
1X_vs_4H	MYZPE13164_G006_v1.0_000087360	-2.87458	-1.52335	6.31793e-09	6.5798e-08	PREDICTED: Acyrthosiphon pisum peroxidase-like (LOC100158892), mRNA	0	Chorion peroxidase	GO:0055114|GO:0020037|GO:0004601|GO:0098869|GO:0048477|GO:0006979
1X_vs_4H	MYZPE13164_G006_v1.0_000121830	-2.89457	-1.53335	0.00022721	0.000940152	PREDICTED: Acyrthosiphon pisum cysteine sulfinic acid decarboxylase (LOC100169332), mRNA	0	Aspartate 1-decarboxylase	GO:0003824|GO:0016831|GO:0004068|GO:0016829|GO:0019752|GO:0030170
1X_vs_4H	MYZPE13164_G006_v1.0_000167390	-2.89972	-1.53592	1.93346e-09	2.18629e-08			O-acetyl-ADP-ribose deacetylase 1	NULL
1X_vs_4H	MYZPE13164_G006_v1.0_000088700	-2.90453	-1.53831	0.000154947	0.00066887	PREDICTED: Diuraphis noxia zinc finger MYM-type protein 1-like (LOC107171058), partial mRNA	0	Zinc finger MYM-type protein 1	GO:0003676
1X_vs_4H	MYZPE13164_G006_v1.0_000064390	-2.9054	-1.53874	2.24509e-12	3.94776e-11	PREDICTED: Acyrthosiphon pisum la-related protein 4 (LOC100167902), transcript variant X2, mRNA	7.11985e-67	Unknown protein	NULL
1X_vs_4H	MYZPE13164_G006_v1.0_000079320	-2.91485	-1.54342	0.00161834	0.00530376			Unknown protein	NULL
1X_vs_4H	MYZPE13164_G006_v1.0_000147830	-2.91949	-1.54572	1.6231e-09	1.86121e-08	PREDICTED: Acyrthosiphon pisum uncharacterized LOC107883604 (LOC107883604), transcript variant X1, mRNA	3.44911e-179	Enhanced adult sensory threshold, isoform B	GO:0010629|GO:0090235|GO:0005634|GO:0016321|GO:0007552|GO:0005654|GO:0005700|GO:0000705
1X_vs_4H	MYZPE13164_G006_v1.0_000041820	-2.94495	-1.55824	4.82393e-05	0.000234538	PREDICTED: Diuraphis noxia protein timeless-like (LOC107170488), mRNA	0	Timeless	NULL
1X_vs_4H	MYZPE13164_G006_v1.0_000169160	-2.95068	-1.56105	4.00014e-11	5.90651e-10	PREDICTED: Acyrthosiphon pisum equilibrative nucleoside transporter 1 (LOC100165130), transcript variant X3, mRNA	0	Equilibrative nucleoside transporter 3	GO:0016021|GO:0005337|GO:0006810|GO:1901642
1X_vs_4H	MYZPE13164_G006_v1.0_000149150	-2.95895	-1.56509	0.000490186	0.00186704			Tigger transposable element-derived protein 6	GO:0003677|GO:0003676
1X_vs_4H	MYZPE13164_G006_v1.0_000131200	-2.97508	-1.57293	0.00161123	0.00528689	PREDICTED: Acyrthosiphon pisum uncharacterized LOC103310462 (LOC103310462), mRNA	1.54028e-168	C-type lectin	GO:0030246
1X_vs_4H	MYZPE13164_G006_v1.0_000160540	-2.98153	-1.57605	2.99906e-07	2.34593e-06	PREDICTED: Diuraphis noxia protein TRC8 homolog (LOC107164437), transcript variant X2, mRNA	0	Protein TRC8-like	GO:0046872|GO:0016020|GO:0016021|GO:0008270
1X_vs_4H	MYZPE13164_G006_v1.0_000111400	-3.01461	-1.59197	2.32448e-10	3.03336e-09			Unknown protein	NULL
1X_vs_4H	MYZPE13164_G006_v1.0_000174900	-3.0174	-1.59331	3.59412e-11	5.36579e-10	PREDICTED: Diuraphis noxia uncharacterized LOC107166226 (LOC107166226), mRNA	0	Wd-repeat protein	NULL
1X_vs_4H	MYZPE13164_G006_v1.0_000021740	-3.03257	-1.60054	0.00021914	0.000909905			Pol polyprotein	GO:0015074|GO:0003676
1X_vs_4H	MYZPE13164_G006_v1.0_000092140	-3.05156	-1.60955	3.17112e-15	7.44695e-14			Zinc finger MYM-type protein 1	GO:0003676
1X_vs_4H	MYZPE13164_G006_v1.0_000078680	-3.05232	-1.60991	7.07039e-13	1.30499e-11	PREDICTED: Acyrthosiphon pisum uncharacterized LOC100160940 (LOC100160940), transcript variant X4, mRNA	0	Eukaryotic translation initiation factor 4 gamma	GO:0006413|GO:0003723|GO:0003743
1X_vs_4H	MYZPE13164_G006_v1.0_000164780	-3.07063	-1.61854	4.70282e-10	5.85354e-09	PREDICTED: Diuraphis noxia nucleoporin seh1-A-like (LOC107172268), mRNA	0	Nucleoporin seh1	NULL
1X_vs_4H	MYZPE13164_G006_v1.0_000060250	-3.07282	-1.61956	2.90585e-05	0.000148446	PREDICTED: Acyrthosiphon pisum uncharacterized LOC103311469 (LOC103311469), mRNA	5.14775e-100	Zinc finger MYM-type protein	GO:0003676
1X_vs_4H	MYZPE13164_G006_v1.0_000027910	-3.09632	-1.63056	2.98546e-08	2.76463e-07			Unknown protein	NULL
1X_vs_4H	MYZPE13164_G006_v1.0_000046490	-3.09652	-1.63065	8.13817e-08	7.0065e-07			ACYPI009710 protein	NULL
1X_vs_4H	MYZPE13164_G006_v1.0_000044400	-3.09985	-1.6322	0.000157612	0.000679559	PREDICTED: Acyrthosiphon pisum protein takeout (LOC100570018), mRNA	0	Protein takeout	NULL
1X_vs_4H	MYZPE13164_G006_v1.0_000202580	-3.10221	-1.6333	2.64562e-30	1.69745e-28	PREDICTED: Acyrthosiphon pisum uncharacterized LOC103308988 (LOC103308988), mRNA	0	PR domain zinc finger protein 12	GO:0046872
1X_vs_4H	MYZPE13164_G006_v1.0_000167640	-3.10453	-1.63437	0.00217695	0.0068672	PREDICTED: Acyrthosiphon pisum alpha-tubulin N-acetyltransferase 1 (LOC100570672), mRNA	0	Alpha-tubulin N-acetyltransferase	GO:0070507|GO:0048666|GO:0005874|GO:0071929|GO:0016740|GO:0019799|GO:0016746
1X_vs_4H	MYZPE13164_G006_v1.0_000028830	-3.12396	-1.64338	2.30746e-06	1.50194e-05			Retrovirus-related Pol polyprotein from transposon 17.6	GO:0003676|GO:0015074
1X_vs_4H	MYZPE13164_G006_v1.0_000027720	-3.14031	-1.6509	4.14018e-11	6.10493e-10	PREDICTED: Diuraphis noxia cytoplasmic dynein 2 light intermediate chain 1 (LOC107163277), mRNA	0	Cytoplasmic dynein 2 light intermediate chain 1	NULL
1X_vs_4H	MYZPE13164_G006_v1.0_000017850	-3.14046	-1.65097	2.03786e-06	1.34514e-05	PREDICTED: Diuraphis noxia uncharacterized LOC107170864 (LOC107170864), mRNA	0	Gustatory receptor 125	GO:0004518|GO:0005886|GO:0016020|GO:0050909|GO:0016021|GO:0090305|GO:0003677|GO:0008270
1X_vs_4H	MYZPE13164_G006_v1.0_000072250	-3.1405	-1.65099	0.000189878	0.000803255	PREDICTED: Acyrthosiphon pisum E3 ubiquitin-protein ligase RNF126-like (LOC100572039), transcript variant X2, mRNA	0	E3 ubiquitin-protein ligase RNF115/126	GO:0008270|GO:0016874|GO:0046872
1X_vs_4H	MYZPE13164_G006_v1.0_000000470	-3.15762	-1.65884	4.77275e-08	4.27643e-07	PREDICTED: Acyrthosiphon pisum SCAN domain-containing protein 3-like (LOC100573260), mRNA	1.75989e-130	SCAN domain-containing protein 3	NULL
1X_vs_4H	MYZPE13164_G006_v1.0_000066570	-3.15981	-1.65984	9.99453e-10	1.18497e-08			Unknown protein	NULL
1X_vs_4H	MYZPE13164_G006_v1.0_000068570	-3.16232	-1.66098	9.72226e-05	0.000437928			Unknown protein	NULL
1X_vs_4H	MYZPE13164_G006_v1.0_000170880	-3.18876	-1.673	7.72702e-13	1.41649e-11	Acyrthosiphon pisum uncharacterized LOC100302461 (LOC100302461), mRNA	6.28627e-46	Unknown protein	NULL
1X_vs_4H	MYZPE13164_G006_v1.0_000041830	-3.19105	-1.67403	0.000614128	0.00228344	PREDICTED: Acyrthosiphon pisum uncharacterized LOC107884527 (LOC107884527), mRNA	0	Alkaline nuclease	GO:0090305|GO:0004518|GO:0003677
1X_vs_4H	MYZPE13164_G006_v1.0_000124110	-3.20802	-1.68168	2.6105e-13	5.04674e-12			Unknown protein	NULL
1X_vs_4H	MYZPE13164_G006_v1.0_000048970	-3.23226	-1.69254	1.85608e-05	9.9092e-05			PiggyBac transposable element-derived protein 4	NULL
1X_vs_4H	MYZPE13164_G006_v1.0_000070510	-3.25909	-1.70447	3.7089e-05	0.000185686			Zinc finger MYM-type protein	GO:0003676
1X_vs_4H	MYZPE13164_G006_v1.0_000084620	-3.26591	-1.70748	7.159e-07	5.16858e-06			Unknown protein	NULL
1X_vs_4H	MYZPE13164_G006_v1.0_000200650	-3.26987	-1.70923	5.07327e-10	6.29284e-09	PREDICTED: Acyrthosiphon pisum facilitated trehalose transporter Tret1-2 homolog (LOC100163845), mRNA	0	Facilitated trehalose transporter Tret1	GO:0022891|GO:0055085|GO:0005215|GO:0016021|GO:0016020|GO:0022857|GO:0006810
1X_vs_4H	MYZPE13164_G006_v1.0_000135640	-3.27759	-1.71263	0.000112245	0.000498718			Unknown protein	NULL
1X_vs_4H	MYZPE13164_G006_v1.0_000183120	-3.28415	-1.71552	3.29309e-24	1.56371e-22	PREDICTED: Acyrthosiphon pisum transient receptor potential cation channel subfamily V member 5 (LOC100160148), mRNA	0	Transient receptor potential cation channel subfamily V member 6	GO:0016021|GO:0005216|GO:0006811|GO:0055085|GO:0006810|GO:0016020|GO:0034220
1X_vs_4H	MYZPE13164_G006_v1.0_000185690	-3.29788	-1.72154	0.000931958	0.00327217			Kelch-like protein 2/3	NULL
1X_vs_4H	MYZPE13164_G006_v1.0_000073160	-3.29886	-1.72197	5.84953e-32	4.09429e-30	PREDICTED: Acyrthosiphon pisum uncharacterized LOC100573415 (LOC100573415), transcript variant X2, mRNA	1.00055e-126	Mitochondrial ubiquitin ligase activator of nfkb 1-A	GO:0016874|GO:0046872|GO:0008270
1X_vs_4H	MYZPE13164_G006_v1.0_000054340	-3.30798	-1.72595	5.07797e-16	1.26996e-14			Unknown protein	NULL
1X_vs_4H	MYZPE13164_G006_v1.0_000187550	-3.31675	-1.72977	2.52312e-05	0.00013044	Myzus persicae mitochondrion, complete genome	1.14987e-72	NADH-ubiquinone oxidoreductase chain 4	GO:0042773|GO:0055114|GO:0016020|GO:0008137|GO:0005739|GO:0016021|GO:0016491|GO:0006120
1X_vs_4H	MYZPE13164_G006_v1.0_000002070	-3.35707	-1.7472	2.77797e-18	8.62931e-17			Unknown protein	NULL
1X_vs_4H	MYZPE13164_G006_v1.0_000141690	-3.37238	-1.75377	7.10765e-06	4.17511e-05	Acyrthosiphon pisum uncharacterized LOC100167162 (LOC100167162), mRNA	4.08085e-69	ACYPI007976 protein	NULL
1X_vs_4H	MYZPE13164_G006_v1.0_000051140	-3.38116	-1.75752	9.19288e-05	0.000418101			Mediator of RNA polymerase II transcription subunit 27	NULL
1X_vs_4H	MYZPE13164_G006_v1.0_000005080	-3.38528	-1.75927	3.09118e-12	5.30571e-11	PREDICTED: Acyrthosiphon pisum protein argonaute-3 (LOC100167269), mRNA	0	Piwi-like protein 2	GO:0003676
1X_vs_4H	MYZPE13164_G006_v1.0_000003980	-3.40077	-1.76586	4.78837e-05	0.000233336	PREDICTED: Acyrthosiphon pisum E3 ubiquitin-protein ligase MARCH5-like (LOC100169557), mRNA	0	E3 ubiquitin-protein ligase MARCH5	GO:0046872|GO:0016020|GO:0016874|GO:0008270|GO:0016021
1X_vs_4H	MYZPE13164_G006_v1.0_000028050	-3.43348	-1.77967	3.96555e-05	0.000196708	PREDICTED: Acyrthosiphon pisum uncharacterized LOC103307776 (LOC103307776), mRNA	0	Zinc finger mym-type protein 1-like protein	GO:0003676|GO:0046983
1X_vs_4H	MYZPE13164_G006_v1.0_000132940	-3.43924	-1.78209	5.43511e-05	0.000260494	PREDICTED: Diuraphis noxia uncharacterized LOC107166669 (LOC107166669), mRNA	1.73377e-99	Nucleic-acid-binding protein from transposon x-element	NULL
1X_vs_4H	MYZPE13164_G006_v1.0_000163260	-3.48769	-1.80227	2.52688e-05	0.000130572	Acyrthosiphon pisum glutamine synthetase 2 (Gs2), mRNA	0	Glutamine synthetase	GO:0006807|GO:0016874|GO:0004356|GO:0005524|GO:0006542|GO:0003824|GO:0000166
1X_vs_4H	MYZPE13164_G006_v1.0_000069030	-3.49465	-1.80515	0.000137908	0.000602315			ACYPI46154 protein	NULL
1X_vs_4H	MYZPE13164_G006_v1.0_000035810	-3.51887	-1.81511	2.02866e-08	1.93856e-07			Nuclease harbi1-like protein	NULL
1X_vs_4H	MYZPE13164_G006_v1.0_000048990	-3.53133	-1.82021	1.26624e-21	5.05511e-20	PREDICTED: Acyrthosiphon pisum uncharacterized LOC100570987 (LOC100570987), transcript variant X2, mRNA	1.69808e-100	Low-density lipoprotein receptor-related protein 2	NULL
1X_vs_4H	MYZPE13164_G006_v1.0_000135240	-3.53289	-1.82085	7.81605e-15	1.77741e-13	PREDICTED: Diuraphis noxia protein spaetzle-like (LOC107167602), mRNA	0	ACYPI001858 protein	NULL
1X_vs_4H	MYZPE13164_G006_v1.0_000146980	-3.53428	-1.82141	2.30494e-10	3.01151e-09	PREDICTED: Acyrthosiphon pisum uncharacterized LOC100161014 (LOC100161014), transcript variant X2, mRNA	0	Unknown protein	NULL
1X_vs_4H	MYZPE13164_G006_v1.0_000165220	-3.58056	-1.84018	1.24704e-17	3.7547e-16	PREDICTED: Acyrthosiphon pisum potassium voltage-gated channel protein Shaker (LOC100162333), transcript variant X2, mRNA	0	Unknown protein	NULL
1X_vs_4H	MYZPE13164_G006_v1.0_000044390	-3.69197	-1.88439	1.26537e-05	7.03423e-05	PREDICTED: Diuraphis noxia protein takeout-like (LOC107161741), mRNA	0	Protein takeout	NULL
1X_vs_4H	MYZPE13164_G006_v1.0_000173480	-3.69412	-1.88523	1.40425e-05	7.71874e-05			Regulation of nuclear pre-mRNA domain-containing protein 2	NULL
1X_vs_4H	MYZPE13164_G006_v1.0_000033860	-3.69958	-1.88736	1.03183e-14	2.33169e-13	PREDICTED: Acyrthosiphon pisum uncharacterized LOC100161604 (LOC100161604), transcript variant X2, mRNA	8.18965e-143	Limulus clotting factor C	GO:0004252|GO:0006508
1X_vs_4H	MYZPE13164_G006_v1.0_000039810	-3.70654	-1.89007	3.69432e-11	5.48499e-10	PREDICTED: Acyrthosiphon pisum zinc finger MYM-type protein 1-like (LOC107882209), mRNA	0	Zinc finger MYM-type protein	GO:0003676
1X_vs_4H	MYZPE13164_G006_v1.0_000076210	-3.72834	-1.89853	3.20727e-29	1.93135e-27			Zinc finger MYM-type protein 1	GO:0003676
1X_vs_4H	MYZPE13164_G006_v1.0_000063620	-3.72875	-1.89869	1.95801e-06	1.2956e-05	PREDICTED: Diuraphis noxia uncharacterized LOC107171435 (LOC107171435), mRNA	1.09334e-76	Unknown protein	NULL
1X_vs_4H	MYZPE13164_G006_v1.0_000027820	-3.72891	-1.89876	5.31244e-14	1.09699e-12	PREDICTED: Acyrthosiphon pisum uncharacterized LOC100574205 (LOC100574205), transcript variant X5, mRNA	0	Zinc finger MYM-type protein 1	GO:0003676|GO:0046983
1X_vs_4H	MYZPE13164_G006_v1.0_000077310	-3.74347	-1.90438	3.9208e-05	0.000195027	PREDICTED: Acyrthosiphon pisum uncharacterized LOC103311567 (LOC103311567), partial mRNA	0	Transposase domain-containing protein	NULL
1X_vs_4H	MYZPE13164_G006_v1.0_000124310	-3.77948	-1.91819	8.98285e-06	5.11766e-05	PREDICTED: Acyrthosiphon pisum zinc finger MYM-type protein 1-like (LOC103310001), mRNA	4.6372e-122	Zinc finger MYM-type protein 1	GO:0003676|GO:0046983
1X_vs_4H	MYZPE13164_G006_v1.0_000102830	-3.81861	-1.93305	1.56091e-09	1.79563e-08	PREDICTED: Acyrthosiphon pisum pre-mRNA-splicing factor CWC22 homolog (LOC100571876), transcript variant X1, mRNA	0	Pre-mRNA-splicing factor CWC22-like protein	GO:0016020|GO:0003723|GO:0016021
1X_vs_4H	MYZPE13164_G006_v1.0_000203640	-3.84313	-1.94228	7.5872e-07	5.46674e-06	PREDICTED: Acyrthosiphon pisum adenylate kinase 7-like (LOC103310641), mRNA	0	Adenylate kinase	GO:0016310|GO:0016301|GO:0005524|GO:0019205|GO:0006139
1X_vs_4H	MYZPE13164_G006_v1.0_000087000	-3.84539	-1.94313	4.9468e-06	2.98973e-05			Zinc finger mym-type protein 1-like protein	GO:0003676|GO:0046983
1X_vs_4H	MYZPE13164_G006_v1.0_000049130	-3.85379	-1.94628	0.000130978	0.000574841			Unknown protein	NULL
1X_vs_4H	MYZPE13164_G006_v1.0_000109580	-3.86174	-1.94925	2.90288e-08	2.69743e-07			Unknown protein	NULL
1X_vs_4H	MYZPE13164_G006_v1.0_000129500	-3.86255	-1.94955	1.13706e-10	1.5534e-09	PREDICTED: Acyrthosiphon pisum scm-like with four MBT domains protein 1 (LOC100573894), transcript variant X2, mRNA	0	Scm-like with four MBT domains protein 2	GO:0005634|GO:0006355
1X_vs_4H	MYZPE13164_G006_v1.0_000052580	-3.88061	-1.95628	1.96288e-07	1.59321e-06	PREDICTED: Acyrthosiphon pisum uncharacterized LOC107882420 (LOC107882420), ncRNA	1.32377e-26	Unknown protein	NULL
1X_vs_4H	MYZPE13164_G006_v1.0_000197810	-3.8828	-1.9571	9.42768e-08	8.03328e-07	PREDICTED: Acyrthosiphon pisum uncharacterized LOC107883229 (LOC107883229), mRNA	4.7793e-45	Unknown protein	NULL
1X_vs_4H	MYZPE13164_G006_v1.0_000038710	-3.93437	-1.97613	4.60607e-10	5.75305e-09	PREDICTED: Acyrthosiphon pisum uncharacterized LOC100569458 (LOC100569458), transcript variant X3, mRNA	5.08943e-87	Limulus clotting factor C	GO:0006508|GO:0004252
1X_vs_4H	MYZPE13164_G006_v1.0_000040640	-3.94515	-1.98008	1.24501e-19	4.37132e-18			Unknown protein	NULL
1X_vs_4H	MYZPE13164_G006_v1.0_000090240	-3.97164	-1.98974	4.49942e-09	4.80191e-08			Unknown protein	NULL
1X_vs_4H	MYZPE13164_G006_v1.0_000197930	-3.9759	-1.99128	5.25795e-05	0.000253582	PREDICTED: Diuraphis noxia SET and MYND domain-containing protein 4-like (LOC107171926), partial mRNA	0	SET and MYND domain-containing protein 4	NULL
1X_vs_4H	MYZPE13164_G006_v1.0_000056150	-4.00302	-2.00109	2.04136e-05	0.000107968			Nuclease harbi1-like protein	NULL
1X_vs_4H	MYZPE13164_G006_v1.0_000070870	-4.0346	-2.01243	3.58328e-18	1.10671e-16	PREDICTED: Diuraphis noxia vesicular glutamate transporter 1-like (LOC107167749), mRNA	1.34892e-129	Vesicular glutamate transporter 2	GO:0055085|GO:0016021|GO:0016020
1X_vs_4H	MYZPE13164_G006_v1.0_000074510	-4.04089	-2.01467	1.37668e-30	9.04832e-29			Cytochrome P450	GO:0046872|GO:0004497|GO:0005506|GO:0016020|GO:0016705|GO:0055114|GO:0020037|GO:0016491|GO:0016021
1X_vs_4H	MYZPE13164_G006_v1.0_000034860	-4.0538	-2.01927	1.85178e-08	1.79016e-07	PREDICTED: Acyrthosiphon pisum uncharacterized LOC100570987 (LOC100570987), transcript variant X2, mRNA	0	Limulus clotting factor C	GO:0006508|GO:0004252
1X_vs_4H	MYZPE13164_G006_v1.0_000088640	-4.08479	-2.03026	2.32629e-05	0.00012137			ACYPI42018 protein	NULL
1X_vs_4H	MYZPE13164_G006_v1.0_000063700	-4.08541	-2.03048	4.39247e-25	2.21245e-23	PREDICTED: Acyrthosiphon pisum uncharacterized LOC103307724 (LOC103307724), mRNA	0	Zinc finger protein 862	GO:0003676|GO:0046983
1X_vs_4H	MYZPE13164_G006_v1.0_000114190	-4.13029	-2.04624	5.43553e-07	4.01849e-06	PREDICTED: Acyrthosiphon pisum protein aubergine-like (LOC103309278), mRNA	0	PIWI 2	GO:0003676
1X_vs_4H	MYZPE13164_G006_v1.0_000039060	-4.16332	-2.05773	1.78679e-27	1.01368e-25			Unknown protein	NULL
1X_vs_4H	MYZPE13164_G006_v1.0_000153630	-4.1934	-2.06812	4.84122e-05	0.000235103			Unknown protein	NULL
1X_vs_4H	MYZPE13164_G006_v1.0_000007960	-4.20306	-2.07144	8.43239e-10	1.01458e-08			THAP domaincontaining protein 5like [Acyrthosiphon pisum]	GO:0003676
1X_vs_4H	MYZPE13164_G006_v1.0_000135410	-4.21345	-2.075	1.34355e-43	1.41982e-41	PREDICTED: Acyrthosiphon pisum glutathione S-transferase-like (LOC100159421), transcript variant X1, mRNA	0	Glutathione S-transferase-like protein	GO:0016740
1X_vs_4H	MYZPE13164_G006_v1.0_000058880	-4.31566	-2.10958	1.81968e-09	2.06903e-08			Unknown protein	NULL
1X_vs_4H	MYZPE13164_G006_v1.0_000133770	-4.32058	-2.11122	4.56345e-10	5.72635e-09			Chloride channel protein	GO:0055085|GO:0006811|GO:0005247|GO:1903959|GO:0016021|GO:0005216|GO:0034220|GO:0016020|GO:0006821|GO:0006810
1X_vs_4H	MYZPE13164_G006_v1.0_000057660	-4.36933	-2.12741	2.45329e-15	5.78644e-14	PREDICTED: Acyrthosiphon pisum nuclear factor 1 X-type (LOC100169415), transcript variant X8, mRNA	5.38783e-66	Nuclear factor 1 C-type	GO:0005622|GO:0006355|GO:0005634|GO:0006260|GO:0003700
1X_vs_4H	MYZPE13164_G006_v1.0_000062520	-4.465	-2.15866	8.83503e-11	1.22565e-09	PREDICTED: Acyrthosiphon pisum uncharacterized LOC107884952 (LOC107884952), mRNA	0	Zinc finger MYM-type protein 1	GO:0003676|GO:0046983
1X_vs_4H	MYZPE13164_G006_v1.0_000122730	-4.49269	-2.16758	2.8174e-05	0.000144613	PREDICTED: Acyrthosiphon pisum peroxidase-like (LOC100167402), mRNA	0	Chorion peroxidase	GO:0006979|GO:0098869|GO:0004601|GO:0020037|GO:0042600|GO:0055114
1X_vs_4H	MYZPE13164_G006_v1.0_000010480	-4.50624	-2.17192	1.61052e-07	1.32416e-06			Unknown protein	NULL
1X_vs_4H	MYZPE13164_G006_v1.0_000113280	-4.57537	-2.19389	6.2057e-05	0.00029364			Unknown protein	NULL
1X_vs_4H	MYZPE13164_G006_v1.0_000160560	-4.58243	-2.19611	3.84142e-06	2.37833e-05	PREDICTED: Acyrthosiphon pisum nose resistant to fluoxetine protein 6 (LOC100159041), mRNA	0	Reverse transcriptase	GO:0006278|GO:0003964
1X_vs_4H	MYZPE13164_G006_v1.0_000034840	-4.58602	-2.19724	5.15358e-15	1.18952e-13			Unknown protein	NULL
1X_vs_4H	MYZPE13164_G006_v1.0_000046250	-4.58934	-2.19829	1.65246e-11	2.62325e-10	PREDICTED: Acyrthosiphon pisum uncharacterized LOC100573439 (LOC100573439), mRNA	5.19571e-31	Low-density lipoprotein receptor-related protein 2	GO:0004252|GO:0006508
1X_vs_4H	MYZPE13164_G006_v1.0_000101770	-4.60808	-2.20417	6.36309e-13	1.18459e-11	PREDICTED: Acyrthosiphon pisum protein takeout (LOC100570018), mRNA	0	Protein takeout	NULL
1X_vs_4H	MYZPE13164_G006_v1.0_000177400	-4.68484	-2.228	3.96443e-29	2.37403e-27	PREDICTED: Diuraphis noxia brachyury protein-like (LOC107167575), transcript variant X1, mRNA	0	T-box transcription factor-like protein	GO:0006351|GO:0003700|GO:0005634|GO:0006355|GO:0003677
1X_vs_4H	MYZPE13164_G006_v1.0_000197790	-4.7327	-2.24266	2.60456e-32	1.85924e-30			ATP synthase subunit beta	GO:0004527|GO:0090305|GO:0004518|GO:0003677
1X_vs_4H	MYZPE13164_G006_v1.0_000197280	-4.82129	-2.26942	1.5312e-14	3.36146e-13	PREDICTED: Acyrthosiphon pisum major facilitator superfamily domain-containing protein 6-like (LOC100159926), mRNA	0	Major facilitator superfamily domain-containing protein 6	GO:0016020|GO:0016021
1X_vs_4H	MYZPE13164_G006_v1.0_000074010	-4.82276	-2.26986	3.55451e-31	2.39463e-29			Zinc finger protein	NULL
1X_vs_4H	MYZPE13164_G006_v1.0_000073140	-4.82942	-2.27185	5.93919e-09	6.21539e-08			52 kDa repressor of the inhibitor of the protein kinase	GO:0016301|GO:0003676|GO:0016310|GO:0046983
1X_vs_4H	MYZPE13164_G006_v1.0_000004290	-4.85312	-2.27891	3.1397e-12	5.38041e-11	PREDICTED: Acyrthosiphon pisum vitellogenin receptor (LOC100163453), transcript variant X1, mRNA	0	Low-density lipoprotein receptor-related protein	GO:0016020|GO:0005509|GO:0016021
1X_vs_4H	MYZPE13164_G006_v1.0_000002540	-4.91755	-2.29794	1.56338e-23	7.02154e-22	PREDICTED: Diuraphis noxia T-cell immunomodulatory protein (LOC107164391), mRNA	0	T-cell immunomodulatory protein	GO:0016020|GO:0016021
1X_vs_4H	MYZPE13164_G006_v1.0_000120200	-4.94074	-2.30473	8.52264e-44	9.0956e-42	PREDICTED: Acyrthosiphon pisum uncharacterized LOC103310293 (LOC103310293), mRNA	0	Nuclease harbi1-like protein	NULL
1X_vs_4H	MYZPE13164_G006_v1.0_000035420	-5.00372	-2.323	4.54474e-37	3.95063e-35			Nuclease harbi1-like protein	NULL
1X_vs_4H	MYZPE13164_G006_v1.0_000173760	-5.0896	-2.34755	6.60012e-35	5.30915e-33	PREDICTED: Acyrthosiphon pisum uncharacterized LOC100165615 (LOC100165615), mRNA	2.44594e-69	Zygote-specific class v copy b protein	GO:0016020|GO:0016021
1X_vs_4H	MYZPE13164_G006_v1.0_000132280	-5.1047	-2.35183	2.73667e-06	1.75274e-05	PREDICTED: Acyrthosiphon pisum uncharacterized LOC107883599 (LOC107883599), mRNA	0	Dat protein	GO:0016021|GO:0016020
1X_vs_4H	MYZPE13164_G006_v1.0_000130650	-5.28981	-2.40322	8.0086e-06	4.61382e-05	PREDICTED: Acyrthosiphon pisum uncharacterized LOC100573816 (LOC100573816), ncRNA	1.55332e-45	Unknown protein	NULL
1X_vs_4H	MYZPE13164_G006_v1.0_000129190	-5.29731	-2.40526	1.7487e-22	7.42094e-21			Nuclease harbi1-like protein	NULL
1X_vs_4H	MYZPE13164_G006_v1.0_000067240	-5.38341	-2.42852	2.81501e-27	1.58036e-25			Unknown protein	NULL
1X_vs_4H	MYZPE13164_G006_v1.0_000058320	-5.42139	-2.43866	1.37548e-05	7.58389e-05			Unknown protein	NULL
1X_vs_4H	MYZPE13164_G006_v1.0_000077140	-5.42334	-2.43918	5.70959e-14	1.17226e-12	PREDICTED: Acyrthosiphon pisum uncharacterized LOC107884941 (LOC107884941), partial mRNA	4.70366e-149	Unknown protein	NULL
1X_vs_4H	MYZPE13164_G006_v1.0_000032210	-5.43366	-2.44192	2.04507e-09	2.29862e-08			ZNF687 protein	GO:0046872
1X_vs_4H	MYZPE13164_G006_v1.0_000046680	-5.50825	-2.46159	1.13559e-16	3.08325e-15			Unknown protein	NULL
1X_vs_4H	MYZPE13164_G006_v1.0_000001860	-5.51552	-2.4635	2.3001e-18	7.18631e-17	PREDICTED: Acyrthosiphon pisum kinesin-related protein 4 (LOC100572576), mRNA	0	Coiled-coil domain-containing protein 13	NULL
1X_vs_4H	MYZPE13164_G006_v1.0_000097510	-5.52047	-2.46479	6.12931e-06	3.6401e-05			Cya protein	NULL
1X_vs_4H	MYZPE13164_G006_v1.0_000041690	-5.57788	-2.47972	6.44108e-06	3.81265e-05			Unknown protein	NULL
1X_vs_4H	MYZPE13164_G006_v1.0_000102860	-5.60855	-2.48763	9.0201e-16	2.19972e-14	PREDICTED: Acyrthosiphon pisum E3 ubiquitin-protein ligase RNF8-like (LOC100573034), mRNA	2.02775e-125	E3 ubiquitin-protein ligase RNF8-B	GO:0008270|GO:0016874
1X_vs_4H	MYZPE13164_G006_v1.0_000131880	-5.62406	-2.49161	7.93701e-06	4.57748e-05	PREDICTED: Acyrthosiphon pisum uncharacterized LOC103309511 (LOC103309511), mRNA	0	THAP domain-containing protein 11	GO:0003676
1X_vs_4H	MYZPE13164_G006_v1.0_000077640	-5.62785	-2.49258	2.96789e-08	2.75072e-07			Unknown protein	NULL
1X_vs_4H	MYZPE13164_G006_v1.0_000085030	-5.7307	-2.51871	1.2321e-57	2.14206e-55	PREDICTED: Diuraphis noxia zinc finger MYM-type protein 1-like (LOC107172862), partial mRNA	0	Zinc finger MYM-type protein 1	GO:0003676
1X_vs_4H	MYZPE13164_G006_v1.0_000132890	-5.89936	-2.56056	6.69109e-19	2.16586e-17	PREDICTED: Acyrthosiphon pisum uncharacterized LOC107882214 (LOC107882214), mRNA	0	Nose resistant to fluoxetine protein 6-like Protein	GO:0016021|GO:0016747|GO:0016020
1X_vs_4H	MYZPE13164_G006_v1.0_000182620	-5.92353	-2.56646	3.1653e-06	1.99759e-05	PREDICTED: Acyrthosiphon pisum uncharacterized LOC107883717 (LOC107883717), mRNA	9.17258e-122	Coiled-coil domain-containing protein 65	NULL
1X_vs_4H	MYZPE13164_G006_v1.0_000181610	-5.94788	-2.57237	9.99997e-05	0.000449498	PREDICTED: Acyrthosiphon pisum uncharacterized LOC100575147 (LOC100575147), mRNA	0	Tetratricopeptide repeat protein 18	NULL
1X_vs_4H	MYZPE13164_G006_v1.0_000011980	-6.07732	-2.60343	1.97288e-09	2.22677e-08	PREDICTED: Acyrthosiphon pisum protein-tyrosine sulfotransferase (LOC100160328), transcript variant X2, mRNA	1.72078e-40	Unknown protein	NULL
1X_vs_4H	MYZPE13164_G006_v1.0_000195610	-6.18324	-2.62836	2.15055e-08	2.04597e-07	PREDICTED: Acyrthosiphon pisum uncharacterized LOC107884789 (LOC107884789), ncRNA	0	Nuclease harbi1	NULL
1X_vs_4H	MYZPE13164_G006_v1.0_000097500	-6.26044	-2.64626	5.83537e-19	1.90029e-17	PREDICTED: Acyrthosiphon pisum uncharacterized LOC103310992 (LOC103310992), mRNA	0	Thymidylate kinase	GO:0016310|GO:0016301
1X_vs_4H	MYZPE13164_G006_v1.0_000166670	-6.36117	-2.66929	7.20102e-11	1.0173e-09	PREDICTED: Acyrthosiphon pisum uncharacterized LOC100168220 (LOC100168220), transcript variant X2, mRNA	0	Unknown protein	NULL
1X_vs_4H	MYZPE13164_G006_v1.0_000026330	-6.37072	-2.67146	4.09282e-06	2.51519e-05			Unknown protein	NULL
1X_vs_4H	MYZPE13164_G006_v1.0_000034870	-6.47857	-2.69567	7.40724e-55	1.14061e-52			Limulus clotting factor c	GO:0006508|GO:0004252
1X_vs_4H	MYZPE13164_G006_v1.0_000003440	-6.76892	-2.75892	9.05303e-38	7.99858e-36			Unknown protein	NULL
1X_vs_4H	MYZPE13164_G006_v1.0_000064060	-7.11034	-2.82992	7.50641e-25	3.76333e-23	PREDICTED: Acyrthosiphon pisum uncharacterized LOC100570987 (LOC100570987), transcript variant X2, mRNA	6.31916e-62	ATP-dependent DNA helicase	GO:0006974|GO:0016787|GO:0003678|GO:0006281|GO:0000166|GO:0004386|GO:0005524|GO:0032508|GO:0006310|GO:0000723
1X_vs_4H	MYZPE13164_G006_v1.0_000196000	-7.11263	-2.83038	5.5046e-10	6.78104e-09	PREDICTED: Acyrthosiphon pisum uncharacterized LOC107882601 (LOC107882601), mRNA	0	Leucine-rich repeat-containing protein	NULL
1X_vs_4H	MYZPE13164_G006_v1.0_000019920	-7.15946	-2.83985	2.05596e-09	2.30846e-08			Unknown protein	NULL
1X_vs_4H	MYZPE13164_G006_v1.0_000030690	-7.2115	-2.8503	8.06468e-11	1.12895e-09	PREDICTED: Acyrthosiphon pisum uncharacterized LOC100570239 (LOC100570239), mRNA	0	Gag-pol polyprotein	NULL
1X_vs_4H	MYZPE13164_G006_v1.0_000018740	-7.71851	-2.94832	2.42568e-11	3.74591e-10	PREDICTED: Acyrthosiphon pisum uncharacterized LOC107884118 (LOC107884118), mRNA	1.00617e-62	Tol2 transposase	GO:0003676|GO:0046983
1X_vs_4H	MYZPE13164_G006_v1.0_000100820	-7.73284	-2.951	7.74213e-10	9.353e-09	PREDICTED: Acyrthosiphon pisum histone H2A (LOC100572030), mRNA	7.11831e-76	Histone H2A	GO:0005634|GO:0005694|GO:0003677|GO:0000786|GO:0046982
1X_vs_4H	MYZPE13164_G006_v1.0_000001950	-7.76104	-2.95625	0.00042217	0.00164394			Unknown protein	NULL
1X_vs_4H	MYZPE13164_G006_v1.0_000051900	-7.97231	-2.995	2.29643e-22	9.66921e-21	PREDICTED: Acyrthosiphon pisum uncharacterized LOC107883177 (LOC107883177), mRNA	0	Unknown protein	NULL
1X_vs_4H	MYZPE13164_G006_v1.0_000157900	-8.133	-3.02379	3.38308e-10	4.34122e-09			Transposable element P transposase	GO:0006313|GO:0004803
1X_vs_4H	MYZPE13164_G006_v1.0_000202820	-8.14818	-3.02648	1.30801e-20	4.82844e-19			Zinc finger mym-type protein 1-like protein	GO:0046983|GO:0003676
1X_vs_4H	MYZPE13164_G006_v1.0_000132930	-8.17173	-3.03064	2.23163e-08	2.11749e-07			Gag-pol polyprotein	NULL
1X_vs_4H	MYZPE13164_G006_v1.0_000092160	-8.17593	-3.03138	1.90506e-81	5.40386e-79			Unknown protein	NULL
1X_vs_4H	MYZPE13164_G006_v1.0_000085510	-8.30124	-3.05333	2.2864e-13	4.44858e-12			Unknown protein	NULL
1X_vs_4H	MYZPE13164_G006_v1.0_000080410	-8.43897	-3.07707	1.05689e-20	3.96942e-19	PREDICTED: Acyrthosiphon pisum uncharacterized LOC100570987 (LOC100570987), transcript variant X2, mRNA	2.89177e-103	Wd-repeat protein	NULL
1X_vs_4H	MYZPE13164_G006_v1.0_000090180	-8.60319	-3.10487	9.16571e-14	1.85361e-12	PREDICTED: Acyrthosiphon pisum uncharacterized LOC107884305 (LOC107884305), mRNA	0	Unknown protein	NULL
1X_vs_4H	MYZPE13164_G006_v1.0_000079100	-8.72228	-3.12471	4.3766e-18	1.34787e-16			Unknown protein	NULL
1X_vs_4H	MYZPE13164_G006_v1.0_000113460	-8.75604	-3.13028	6.15333e-21	2.33545e-19			Unknown protein	NULL
1X_vs_4H	MYZPE13164_G006_v1.0_000147840	-8.7852	-3.13507	6.665e-11	9.48485e-10			Unknown protein	NULL
1X_vs_4H	MYZPE13164_G006_v1.0_000109210	-8.81502	-3.13996	5.67972e-11	8.16289e-10			Zinc finger MYM-type protein 1	GO:0046983|GO:0003676
1X_vs_4H	MYZPE13164_G006_v1.0_000077300	-9.1306	-3.19071	9.03075e-30	5.62673e-28			Unknown protein	NULL
1X_vs_4H	MYZPE13164_G006_v1.0_000188430	-9.3334	-3.2224	8.1302e-18	2.48259e-16	PREDICTED: Diuraphis noxia uncharacterized LOC107169770 (LOC107169770), mRNA	8.4017e-63	Unknown protein	NULL
1X_vs_4H	MYZPE13164_G006_v1.0_000083050	-9.57098	-3.25867	1.32183e-47	1.65674e-45	PREDICTED: Acyrthosiphon pisum uncharacterized LOC103310882 (LOC103310882), partial mRNA	0	Maker589	NULL
1X_vs_4H	MYZPE13164_G006_v1.0_000018760	-9.58172	-3.26028	2.9076e-23	1.28975e-21	PREDICTED: Diuraphis noxia uncharacterized LOC107168895 (LOC107168895), mRNA	2.27795e-15	Unknown protein	NULL
1X_vs_4H	MYZPE13164_G006_v1.0_000085220	-9.87496	-3.30378	3.47843e-08	3.17746e-07	PREDICTED: Diuraphis noxia uncharacterized LOC107163528 (LOC107163528), ncRNA	5.26768e-42	Unknown protein	NULL
1X_vs_4H	MYZPE13164_G006_v1.0_000105420	-9.96035	-3.3162	8.59186e-45	9.7486e-43			Transcription factor Adf-1	NULL
1X_vs_4H	MYZPE13164_G006_v1.0_000072930	-10.1161	-3.33859	1.31996e-21	5.25012e-20			Unknown protein	NULL
1X_vs_4H	MYZPE13164_G006_v1.0_000131870	-10.2626	-3.35933	1.87745e-14	4.06367e-13	PREDICTED: Acyrthosiphon pisum uncharacterized LOC107884603 (LOC107884603), mRNA	0	Phage-type endonuclease	GO:0090305|GO:0004518|GO:0004519|GO:0008270|GO:0003677
1X_vs_4H	MYZPE13164_G006_v1.0_000022120	-11.0259	-3.46283	1.54996e-12	2.76148e-11			THAP domain-containing protein 4	GO:0008270|GO:0003676
1X_vs_4H	MYZPE13164_G006_v1.0_000111180	-11.3362	-3.50286	4.78666e-14	9.97977e-13	Acyrthosiphon pisum BAC VMRC38-10-A5 (Benaroya Research Institute VMRC38 Acrythosiphon pisum (Pea Aphid) BAC library) complete sequence	1.95564e-128	Zinc finger mym-type protein 1-like protein	GO:0046983|GO:0003676
1X_vs_4H	MYZPE13164_G006_v1.0_000063270	-11.4447	-3.51661	7.6678e-93	2.50458e-90	PREDICTED: Acyrthosiphon pisum uncharacterized LOC100570987 (LOC100570987), transcript variant X2, mRNA	2.75506e-77	Limulus clotting factor C	GO:0004252|GO:0016020|GO:0006508|GO:0007186|GO:0004930
1X_vs_4H	MYZPE13164_G006_v1.0_000053110	-11.6564	-3.54305	2.65018e-103	9.85045e-101	PREDICTED: Acyrthosiphon pisum uncharacterized LOC100569017 (LOC100569017), transcript variant X2, mRNA	0	Unknown protein	NULL
1X_vs_4H	MYZPE13164_G006_v1.0_000090430	-11.7973	-3.56038	1.52116e-208	2.34237e-205			Unknown protein	NULL
1X_vs_4H	MYZPE13164_G006_v1.0_000122110	-12.384	-3.6304	2.813e-17	8.19497e-16			Zinc finger BED domain-containing protein 4	GO:0003676|GO:0046983
1X_vs_4H	MYZPE13164_G006_v1.0_000018650	-12.8415	-3.68274	1.62548e-54	2.46776e-52			ACYPI42018 protein	NULL
1X_vs_4H	MYZPE13164_G006_v1.0_000182330	-12.9016	-3.68948	3.53844e-35	2.88946e-33	PREDICTED: Acyrthosiphon pisum uncharacterized LOC107883855 (LOC107883855), mRNA	6.00399e-148	Wd-repeat protein	NULL
1X_vs_4H	MYZPE13164_G006_v1.0_000191880	-13.0113	-3.70169	9.49829e-11	1.31428e-09			Zinc finger DNA binding protein	NULL
1X_vs_4H	MYZPE13164_G006_v1.0_000124050	-13.0554	-3.70658	2.11114e-26	1.1378e-24	PREDICTED: Acyrthosiphon pisum putative sodium-coupled neutral amino acid transporter 11 (LOC100163073), transcript variant X1, mRNA	0	Low-density lipoprotein receptor-related protein 2	GO:0006508|GO:0004252
1X_vs_4H	MYZPE13164_G006_v1.0_000031430	-13.0556	-3.70659	4.44262e-16	1.12148e-14			Transmembrane protease serine 4	GO:0006508|GO:0016021|GO:0008233
1X_vs_4H	MYZPE13164_G006_v1.0_000200050	-13.093	-3.71072	1.63548e-147	1.1018e-144	PREDICTED: Acyrthosiphon pisum kinetochore protein SLK19-like (LOC100575738), transcript variant X2, mRNA	0	Unknown protein	NULL
1X_vs_4H	MYZPE13164_G006_v1.0_000165860	-13.1272	-3.71448	5.27945e-63	1.09437e-60	PREDICTED: Acyrthosiphon pisum cytokine receptor-like (LOC100572111), transcript variant X1, mRNA	0	Cytokine receptor	GO:0016020|GO:0016021
1X_vs_4H	MYZPE13164_G006_v1.0_000020560	-13.6977	-3.77586	5.31026e-05	0.000255191	PREDICTED: Acyrthosiphon pisum uncharacterized LOC100574471 (LOC100574471), transcript variant X2, mRNA	0	Zinc finger SWIM domain-containing protein 3	NULL
1X_vs_4H	MYZPE13164_G006_v1.0_000083060	-14.1744	-3.82522	1.49874e-38	1.38076e-36			ZNF333_0 protein	GO:0046872
1X_vs_4H	MYZPE13164_G006_v1.0_000202250	-14.4567	-3.85367	4.68571e-42	4.59157e-40	PREDICTED: Acyrthosiphon pisum uncharacterized LOC107883178 (LOC107883178), transcript variant X3, ncRNA	6.84105e-167	Unknown protein	NULL
1X_vs_4H	MYZPE13164_G006_v1.0_000050250	-15.2279	-3.92864	1.15321e-10	1.57347e-09			Unknown protein	NULL
1X_vs_4H	MYZPE13164_G006_v1.0_000133840	-15.7088	-3.9735	6.37557e-223	1.37445e-219	PREDICTED: Diuraphis noxia transcriptional regulator ATRX homolog (LOC107173740), mRNA	0	Transcriptional regulator ATRX like protein	GO:0005524
1X_vs_4H	MYZPE13164_G006_v1.0_000201140	-16.6019	-4.05328	2.45874e-52	3.5337e-50	PREDICTED: Acyrthosiphon pisum uncharacterized LOC107882324 (LOC107882324), mRNA	1.42408e-111	Zinc-finger associated domain containing protein	GO:0005634|GO:0008270
1X_vs_4H	MYZPE13164_G006_v1.0_000019500	-16.712	-4.06281	9.31962e-14	1.87769e-12	PREDICTED: Acyrthosiphon pisum SCAN domain-containing protein 3-like (LOC100574630), mRNA	0	KRAB-A domain-containing protein 2	GO:0015074|GO:0003676
1X_vs_4H	MYZPE13164_G006_v1.0_000163370	-16.7128	-4.06288	3.75926e-09	4.0521e-08			Zinc finger protein	NULL
1X_vs_4H	MYZPE13164_G006_v1.0_000051890	-17.7387	-4.14883	1.66336e-17	4.95285e-16	PREDICTED: Acyrthosiphon pisum uncharacterized LOC107883178 (LOC107883178), transcript variant X3, ncRNA	5.46205e-129	Unknown protein	NULL
1X_vs_4H	MYZPE13164_G006_v1.0_000163470	-18.7103	-4.22576	4.86141e-17	1.36107e-15			XcpR protein	NULL
1X_vs_4H	MYZPE13164_G006_v1.0_000155700	-19.1596	-4.25999	7.70848e-13	1.4155e-11			Unknown protein	NULL
1X_vs_4H	MYZPE13164_G006_v1.0_000056910	-19.8436	-4.31061	1.3476e-10	1.82944e-09	Acyrthosiphon pisum BAC VMRC38-10-A5 (Benaroya Research Institute VMRC38 Acrythosiphon pisum (Pea Aphid) BAC library) complete sequence	0	Unknown protein	NULL
1X_vs_4H	MYZPE13164_G006_v1.0_000007370	-20.8451	-4.38164	2.1592e-64	4.65481e-62	PREDICTED: Acyrthosiphon pisum uncharacterized LOC107885321 (LOC107885321), mRNA	0	Mitochondrial ubiquitin ligase activator of nfkb 1-A	GO:0046872|GO:0016874|GO:0008270
1X_vs_4H	MYZPE13164_G006_v1.0_000104230	-20.9398	-4.38817	3.56337e-25	1.80327e-23	PREDICTED: Acyrthosiphon pisum uncharacterized LOC100573502 (LOC100573502), transcript variant X2, mRNA	8.23662e-08	Zinc finger MYM-type protein 1	GO:0046983|GO:0003676
1X_vs_4H	MYZPE13164_G006_v1.0_000048940	-21.187	-4.40511	1.22368e-11	1.96867e-10	PREDICTED: Acyrthosiphon pisum uncharacterized LOC103311826 (LOC103311826), mRNA	0	Tigger transposable element-derived protein 6-like protein	GO:0003677|GO:0003676
1X_vs_4H	MYZPE13164_G006_v1.0_000112460	-21.5107	-4.42698	2.97801e-18	9.22413e-17			Dopamine receptor 1	GO:0003676|GO:0016021|GO:0004930|GO:0007186
1X_vs_4H	MYZPE13164_G006_v1.0_000188220	-23.0079	-4.52406	1.89629e-64	4.17146e-62			Lysine-specific demethylase 3A	GO:0032259|GO:0008168
1X_vs_4H	MYZPE13164_G006_v1.0_000111320	-24.2062	-4.5973	2.97451e-178	3.56247e-175	PREDICTED: Diuraphis noxia cytochrome P450 6k1-like (LOC107173342), mRNA	0	Cytochrome P450	GO:0055114|GO:0020037|GO:0016020|GO:0016705|GO:0016021|GO:0016491|GO:0046872|GO:0004497|GO:0005506
1X_vs_4H	MYZPE13164_G006_v1.0_000132660	-25.2347	-4.65734	1.28575e-22	5.49963e-21	PREDICTED: Acyrthosiphon pisum uncharacterized LOC103308654 (LOC103308654), mRNA	0	Phosphoglucomutase-3	NULL
1X_vs_4H	MYZPE13164_G006_v1.0_000013510	-27.8079	-4.79742	1.77294e-52	2.58251e-50	PREDICTED: Diuraphis noxia uncharacterized LOC107169848 (LOC107169848), mRNA	2.54285e-80	THAP domain-containing protein 9	GO:0004803|GO:0006313
1X_vs_4H	MYZPE13164_G006_v1.0_000030800	-29.4994	-4.88261	3.3183e-28	1.94391e-26	PREDICTED: Acyrthosiphon pisum 52 kDa repressor of the inhibitor of the protein kinase-like (LOC100575786), mRNA	1.01825e-129	Unknown protein	NULL
1X_vs_4H	MYZPE13164_G006_v1.0_000194080	-32.5838	-5.02608	9.83877e-104	3.78758e-101	PREDICTED: Acyrthosiphon pisum probable cytochrome P450 6a13 (LOC100163195), mRNA	0	Cytochrome P450	GO:0055114|GO:0020037|GO:0046872|GO:0004497|GO:0016705|GO:0005506|GO:0016491
1X_vs_4H	MYZPE13164_G006_v1.0_000114330	-32.8577	-5.03816	1.94492e-56	3.22527e-54	PREDICTED: Acyrthosiphon pisum ATP synthase subunit alpha, mitochondrial (LOC100159229), mRNA	0	ATP synthase subunit alpha	GO:0046933|GO:0006810|GO:0005524|GO:0015991|GO:0045261|GO:0006754|GO:0000166|GO:0033178|GO:0046961|GO:0015992|GO:0016820|GO:0015986|GO:0046034|GO:0006811
1X_vs_4H	MYZPE13164_G006_v1.0_000059790	-35.5072	-5.15004	2.10215e-46	2.51767e-44	PREDICTED: Acyrthosiphon pisum uncharacterized LOC103310626 (LOC103310626), partial mRNA	1.10208e-118	Alkaline nuclease	GO:0003677|GO:0004518|GO:0090305
1X_vs_4H	MYZPE13164_G006_v1.0_000096590	-35.9374	-5.16741	4.16697e-13	7.87995e-12			DNA repair protein rhp54	GO:0003677|GO:0006351|GO:0003899
1X_vs_4H	MYZPE13164_G006_v1.0_000130540	-36.1657	-5.17655	8.53575e-30	5.34923e-28	Acyrthosiphon pisum BAC VMRC38-10-A4 (Benaroya Research Institute VMRC38 Acrythosiphon pisum (Pea Aphid) BAC library) complete sequence	2.83092e-177	Nuclease	GO:0090305|GO:0004518|GO:0003677
1X_vs_4H	MYZPE13164_G006_v1.0_000081750	-38.8303	-5.27911	4.29748e-14	8.99467e-13			120.7 kDa protein in NOF-FB transposable element	NULL
1X_vs_4H	MYZPE13164_G006_v1.0_000090440	-41.1632	-5.36328	2.78658e-21	1.08045e-19			Zinc finger MYM-type protein 1	GO:0046983|GO:0003676
1X_vs_4H	MYZPE13164_G006_v1.0_000075170	-41.5876	-5.37808	1.27641e-107	5.9819e-105			Vesicular inhibitory amino acid transporter	NULL
1X_vs_4H	MYZPE13164_G006_v1.0_000126990	-47.3587	-5.56556	3.54787e-17	1.01439e-15			Unknown protein	NULL
1X_vs_4H	MYZPE13164_G006_v1.0_000173780	-50.3835	-5.65488	9.34317e-34	7.14256e-32	PREDICTED: Diuraphis noxia zinc finger BED domain-containing protein 1-like (LOC107161300), mRNA	0	Zinc finger BED domain-containing protein 1	GO:0003676|GO:0046983|GO:0003677
1X_vs_4H	MYZPE13164_G006_v1.0_000173790	-67.8417	-6.0841	5.56792e-116	3.00083e-113			Unknown protein	NULL
1X_vs_4H	MYZPE13164_G006_v1.0_000130330	-78.1503	-6.28818	5.51902e-38	4.99912e-36	Acyrthosiphon pisum mRNA, clone: 361G9, full-insert cDNA sequence based on the ESTs (5'-EST:FF306856, 3'-EST:FF306799)	2.74007e-72	Unknown protein	NULL
1X_vs_4H	MYZPE13164_G006_v1.0_000013230	-80.4207	-6.3295	6.36152e-13	1.18459e-11	Acyrthosiphon pisum BAC VMRC38-20-A9 (Benaroya Research Institute VMRC38 Acrythosiphon pisum (Pea Aphid) BAC library) complete sequence	6.48092e-51	Unknown protein	NULL
1X_vs_4H	MYZPE13164_G006_v1.0_000117610	-80.5101	-6.3311	2.09955e-48	2.69417e-46			52 kDa repressor of the inhibitor of the protein kinase	GO:0016301|GO:0016310|GO:0003676
1X_vs_4H	MYZPE13164_G006_v1.0_000010710	-87.4905	-6.45105	4.35332e-14	9.09389e-13			Nuclease harbi1-like protein	NULL
1X_vs_4H	MYZPE13164_G006_v1.0_000182350	-88.7576	-6.4718	4.95632e-14	1.02542e-12	Aphis gossypii transposon piggyBac-like element AgoPLE1.5, complete sequence	0	PiggyBac transposable element-derived protein 4	NULL
1X_vs_4H	MYZPE13164_G006_v1.0_000198570	-88.8698	-6.47362	2.6959e-163	2.42159e-160	PREDICTED: Diuraphis noxia zinc finger MYM-type protein 1-like (LOC107167056), mRNA	3.78514e-75	Transposase domain-containing protein	NULL
1X_vs_4H	MYZPE13164_G006_v1.0_000055140	-92.2369	-6.52727	1.13971e-14	2.55403e-13	PREDICTED: Diuraphis noxia uncharacterized LOC107167343 (LOC107167343), ncRNA	2.59101e-105	Cya protein	NULL
1X_vs_4H	MYZPE13164_G006_v1.0_000038550	-96.2902	-6.58932	1.18208e-31	8.11568e-30			DNA repair protein rhp54	GO:0003677|GO:0003899|GO:0006351
1X_vs_4H	MYZPE13164_G006_v1.0_000069870	-100.684	-6.65369	4.67266e-111	2.28939e-108	PREDICTED: Acyrthosiphon pisum uncharacterized LOC107883167 (LOC107883167), transcript variant X1, mRNA	0	Zormin	GO:0042302
1X_vs_4H	MYZPE13164_G006_v1.0_000111210	-103.682	-6.69603	2.67832e-16	6.90662e-15			Unknown protein	NULL
1X_vs_4H	MYZPE13164_G006_v1.0_000021520	-104.602	-6.70877	2.96525e-139	1.77569e-136	PREDICTED: Acyrthosiphon pisum amine sulfotransferase-like (LOC100169417), transcript variant X2, mRNA	1.39284e-72	Sulfotransferase 1 family member D1	GO:0008146|GO:0016740
1X_vs_4H	MYZPE13164_G006_v1.0_000006940	-114.667	-6.84131	1.12324e-17	3.40095e-16	PREDICTED: Acyrthosiphon pisum uncharacterized LOC103309715 (LOC103309715), mRNA	1.02537e-154	Unknown protein	NULL
1X_vs_4H	MYZPE13164_G006_v1.0_000064190	-127.171	-6.99062	2.37896e-19	8.1148e-18			Nucleic-acid-binding protein from mobile element jockey	GO:0003676|GO:0008270
1X_vs_4H	MYZPE13164_G006_v1.0_000156330	-129.075	-7.01206	1.90571e-19	6.58385e-18	PREDICTED: Diuraphis noxia zinc finger MYM-type protein 1-like (LOC107171820), mRNA	9.32213e-132	Zinc finger MYM-type protein	GO:0003676|GO:0046983
1X_vs_4H	MYZPE13164_G006_v1.0_000091320	-131.481	-7.03871	6.88834e-20	2.44242e-18			Transmembrane and TPR repeat-containing protein 2	GO:0003899|GO:0006351|GO:0003677|GO:0016021
1X_vs_4H	MYZPE13164_G006_v1.0_000182360	-151.795	-7.24598	3.01106e-45	3.45279e-43			E3 ubiquitin-protein ligase TRIM33	GO:0016874|GO:0046872|GO:0005622|GO:0008270
1X_vs_4H	MYZPE13164_G006_v1.0_000037690	-164.762	-7.36424	7.31217e-24	3.38274e-22			Odorant receptor	GO:0050911|GO:0004984|GO:0007165|GO:0016021|GO:0004871|GO:0050896|GO:0005549|GO:0016020|GO:0007608|GO:0005886
1X_vs_4H	MYZPE13164_G006_v1.0_000118090	-169.724	-7.40704	3.0326e-69	7.10618e-67			Zinc finger-like protein	GO:0003676
1X_vs_4H	MYZPE13164_G006_v1.0_000042770	-192.921	-7.59187	3.73917e-27	2.07755e-25	PREDICTED: Diuraphis noxia uncharacterized LOC107167748 (LOC107167748), transcript variant X4, mRNA	6.36287e-11	Ubiquitin-like-specific protease 1	GO:0008233|GO:0046872|GO:0016020|GO:0008234|GO:0006508|GO:0016021
1X_vs_4H	MYZPE13164_G006_v1.0_000124000	-199.152	-7.63773	1.33223e-99	4.63229e-97			Zinc finger MYM-type protein 1	GO:0003676|GO:0046983
1X_vs_4H	MYZPE13164_G006_v1.0_000190170	-206.289	-7.68853	3.12963e-80	8.64981e-78			Transposable element P transposase	GO:0003676|GO:0004803|GO:0006313
1X_vs_4H	MYZPE13164_G006_v1.0_000027950	-228.674	-7.83715	3.43963e-62	6.99542e-60			Unknown protein	NULL
1X_vs_4H	MYZPE13164_G006_v1.0_000047370	-240.207	-7.90813	3.02574e-32	2.14569e-30	PREDICTED: Diuraphis noxia uncharacterized LOC107167748 (LOC107167748), transcript variant X4, mRNA	7.18755e-11	Ubiquitin-like-specific protease 1	GO:0008234|GO:0006508|GO:0016021|GO:0016020|GO:0046872|GO:0008233
1X_vs_4H	MYZPE13164_G006_v1.0_000037010	-249.789	-7.96457	1.23066e-66	2.82241e-64			N-terminal acetyltransferase A complex subunit NAT1	GO:0016740
1X_vs_4H	MYZPE13164_G006_v1.0_000047360	-286.178	-8.16077	1.48283e-105	6.39336e-103			Unknown protein	NULL
1X_vs_4H	MYZPE13164_G006_v1.0_000052890	-313.979	-8.29452	5.90607e-303	3.18308e-299			Wd-repeat protein	NULL
1X_vs_4H	MYZPE13164_G006_v1.0_000087950	-325.283	-8.34555	2.82729e-199	3.80942e-196	PREDICTED: Acyrthosiphon pisum uncharacterized LOC107883795 (LOC107883795), mRNA	0	Unknown protein	NULL
1X_vs_4H	MYZPE13164_G006_v1.0_000195620	-353.742	-8.46655	2.33419e-43	2.3833e-41	PREDICTED: Acyrthosiphon pisum piggyBac transposable element-derived protein 3-like (LOC103309078), mRNA	0	PiggyBac transposable element-derived protein 4	NULL
1X_vs_4H	MYZPE13164_G006_v1.0_000042800	-397.203	-8.63373	1.6586e-47	2.05495e-45			Unknown protein	NULL
1X_vs_4H	MYZPE13164_G006_v1.0_000010200	-534.176	-9.06117	2.99367e-59	5.56357e-57			Unknown protein	NULL
1X_vs_4H	MYZPE13164_G006_v1.0_000052900	-727.476	-9.50675	1.7792e-150	1.27853e-147			Polyprotein of retroviral origin	GO:0003676|GO:0015074
1X_vs_4H	MYZPE13164_G006_v1.0_000020030	-818.975	-9.67768	5.97684e-231	1.61061e-227	PREDICTED: Acyrthosiphon pisum uncharacterized LOC107883795 (LOC107883795), mRNA	0	PheT_0 protein	NULL
1X_vs_4H	MYZPE13164_G006_v1.0_000047390	-1189.76	-10.2165	8.1198e-107	3.6468e-104			Unknown protein	NULL
1X_vs_4H	MYZPE13164_G006_v1.0_000010220	-1275.72	-10.3171	7.78662e-112	3.99676e-109			Cytochrome P450	GO:0004497|GO:0046872|GO:0005506|GO:0016705|GO:0016020|GO:0020037|GO:0055114|GO:0016491|GO:0016021
1X_vs_4H	MYZPE13164_G006_v1.0_000052500	-2002.14	-10.9673	6.99879e-158	5.38857e-155			Zinc finger protein KIAA0543	GO:0003676|GO:0046983
1X_vs_4H	MYZPE13164_G006_v1.0_000047380	-2243.55	-11.1316	2.74489e-171	2.95871e-168			120.7 kDa protein in NOF-FB transposable element	NULL

## Sheet: Dataset S1B
Clone_comparison	Gene_name	FC	logFC	P-Value	FDR	BLAST_annotations	E-value	AHRD_description	AHRD_GO_term
1X_vs_62H2	MYZPE13164_G006_v1.0_000077870	4697.33	12.1976	1.66321e-188	4.49732e-185	PREDICTED: Diuraphis noxia uncharacterized LOC107168113 (LOC107168113), mRNA	0	Zinc finger mym-type protein 1-like protein	GO:0046983|GO:0003676
1X_vs_62H2	MYZPE13164_G006_v1.0_000079110	1551.65	10.5996	5.19158e-201	2.80761e-197			Zinc finger BED domain-containing protein 1	GO:0003676|GO:0046983
1X_vs_62H2	MYZPE13164_G006_v1.0_000075790	969.521	9.92113	3.7167e-63	1.03076e-60	PREDICTED: Diuraphis noxia BTB/POZ domain-containing protein kctd15-like (LOC107170897), mRNA	3.57643e-42	Zinc finger MYM-type protein 1	GO:0003676|GO:0046983
1X_vs_62H2	MYZPE13164_G006_v1.0_000100080	756.393	9.56299	3.76437e-52	8.14308e-50	PREDICTED: Acyrthosiphon pisum zinc finger MYM-type protein 1-like (LOC100574042), mRNA	0	Zinc finger MYM-type protein 1	GO:0003676|GO:0046983
1X_vs_62H2	MYZPE13164_G006_v1.0_000131780	699.532	9.45025	7.91705e-51	1.67903e-48			Unknown protein	NULL
1X_vs_62H2	MYZPE13164_G006_v1.0_000202400	520.606	9.02405	8.80255e-41	1.36012e-38	PREDICTED: Acyrthosiphon pisum 52 kDa repressor of the inhibitor of the protein kinase-like (LOC100572564), mRNA	2.23981e-123	THAP domain-containing protein 9	GO:0004803|GO:0006313
1X_vs_62H2	MYZPE13164_G006_v1.0_000018460	491.976	8.94244	1.49861e-39	2.22041e-37	PREDICTED: Acyrthosiphon pisum zinc finger MYM-type protein 1-like (LOC103309940), mRNA	2.56733e-63	Myb/SANT-like transcription factor	NULL
1X_vs_62H2	MYZPE13164_G006_v1.0_000120620	438.452	8.77627	3.69236e-36	4.99207e-34			Unknown protein	NULL
1X_vs_62H2	MYZPE13164_G006_v1.0_000134850	418.577	8.70935	8.68992e-36	1.14622e-33	PREDICTED: Diuraphis noxia uncharacterized LOC107165021 (LOC107165021), mRNA	2.92533e-161	Reverse transcriptase, putative	GO:0003964|GO:0016740|GO:0006278|GO:0016779
1X_vs_62H2	MYZPE13164_G006_v1.0_000074070	322.79	8.33445	1.43037e-101	8.59494e-99	Acyrthosiphon pisum NADH dehydrogenase (ubiquinone) 1 beta subcomplex, 3, 12kDa (Ndufb3), mRNA	7.97929e-135	NADH dehydrogenase [ubiquinone] 1 beta subcomplex subunit	GO:0022900|GO:0005739|GO:0005747
1X_vs_62H2	MYZPE13164_G006_v1.0_000035380	269.398	8.0736	3.86728e-26	3.03105e-24			Nuclease harbi1-like protein	NULL
1X_vs_62H2	MYZPE13164_G006_v1.0_000168180	199.319	7.63893	5.65284e-21	2.99712e-19	PREDICTED: Acyrthosiphon pisum uncharacterized LOC100160247 (LOC100160247), mRNA	0	Unknown protein	NULL
1X_vs_62H2	MYZPE13164_G006_v1.0_000024960	174.676	7.44854	7.11304e-19	3.25994e-17	PREDICTED: Acyrthosiphon pisum zinc finger MYM-type protein 1-like (LOC103308357), mRNA	0	Zinc finger mym-type protein 1-like protein	GO:0046983|GO:0003676
1X_vs_62H2	MYZPE13164_G006_v1.0_000109720	158.796	7.31103	1.5239e-42	2.57539e-40	PREDICTED: Acyrthosiphon pisum zinc finger MYM-type protein 1-like (LOC100574042), mRNA	1.99957e-126	Zinc finger MYM-type protein 1	GO:0003676|GO:0046983
1X_vs_62H2	MYZPE13164_G006_v1.0_000158120	152.169	7.24953	3.18699e-17	1.2673e-15	PREDICTED: Acyrthosiphon pisum putative inorganic phosphate cotransporter (LOC100163144), transcript variant X3, mRNA	2.7861e-120	Unknown protein	NULL
1X_vs_62H2	MYZPE13164_G006_v1.0_000111000	146.202	7.19182	2.33969e-16	8.66648e-15			Zinc finger MYM-type protein 1	GO:0003676|GO:0046983
1X_vs_62H2	MYZPE13164_G006_v1.0_000094900	128.39	7.00439	9.84523e-15	2.99961e-13	PREDICTED: Acyrthosiphon pisum 52 kDa repressor of the inhibitor of the protein kinase-like (LOC107883118), mRNA	1.11714e-121	THAP domain-containing protein 9	GO:0006313|GO:0004803
1X_vs_62H2	MYZPE13164_G006_v1.0_000035570	126.768	6.98604	7.30481e-15	2.27691e-13			Cyclic-nucleotide-gated cation channel, putative	GO:0005216|GO:0016021|GO:0071805|GO:0006810|GO:0034220|GO:0016020|GO:0042391|GO:0005249|GO:0055085|GO:0006811|GO:0005887
1X_vs_62H2	MYZPE13164_G006_v1.0_000155510	124.849	6.96404	6.10672e-15	1.92202e-13	Acyrthosiphon pisum mRNA, clone: 378K11, full-insert cDNA sequence based on the ESTs (5'-EST:FF305384, 3'-EST:FF307623)	1.54201e-44	RNA-directed DNA polymerase from mobile element jockey	GO:0003964|GO:0006278
1X_vs_62H2	MYZPE13164_G006_v1.0_000154690	113.669	6.8287	2.70194e-148	3.24713e-145	PREDICTED: Acyrthosiphon pisum pickpocket protein 19-like (LOC100573601), mRNA	0	Sodium channel protein Nach	GO:0006810|GO:0006814|GO:0016020|GO:0016021|GO:0035725|GO:0006811|GO:0005272
1X_vs_62H2	MYZPE13164_G006_v1.0_000025220	112.161	6.80942	1.69002e-13	4.49122e-12			Nuclease harbi1-like protein	NULL
1X_vs_62H2	MYZPE13164_G006_v1.0_000105530	105.934	6.72702	5.66975e-13	1.42946e-11			Neuroligin-4, Y-linked	NULL
1X_vs_62H2	MYZPE13164_G006_v1.0_000104680	103.127	6.68828	7.62383e-31	8.08425e-29			Zinc finger MYM-type protein 1	GO:0003676
1X_vs_62H2	MYZPE13164_G006_v1.0_000033990	95.1138	6.57158	4.82103e-12	1.062e-10	PREDICTED: Diuraphis noxia neuroligin-1-like (LOC107165601), mRNA	0	Neuroligin-4, Y-linked	NULL
1X_vs_62H2	MYZPE13164_G006_v1.0_000204030	89.7645	6.48807	1.75901e-11	3.58971e-10	PREDICTED: Acyrthosiphon pisum uncharacterized LOC107882688 (LOC107882688), mRNA	0	Aspartyl/glutamyl-tRNA(Asn/Gln) amidotransferase subunit C	GO:0016740
1X_vs_62H2	MYZPE13164_G006_v1.0_000121940	88.0303	6.45993	3.92068e-11	7.61331e-10	PREDICTED: Diuraphis noxia piggyBac transposable element-derived protein 1-like (LOC107171364), mRNA	0	PiggyBac transposable element-derived protein 4	NULL
1X_vs_62H2	MYZPE13164_G006_v1.0_000196690	84.2396	6.39643	7.13061e-11	1.34598e-09			FLYWCHtype zinc finger 1 [Pan troglodytes]	NULL
1X_vs_62H2	MYZPE13164_G006_v1.0_000125620	84.1817	6.39544	2.29543e-26	1.82555e-24	PREDICTED: Acyrthosiphon pisum piggyBac transposable element-derived protein 4-like (LOC100569544), mRNA	0	PiggyBac transposable element-derived protein 4	NULL
1X_vs_62H2	MYZPE13164_G006_v1.0_000196190	76.9177	6.26524	2.08385e-129	1.73376e-126	PREDICTED: Acyrthosiphon pisum uncharacterized LOC107883698 (LOC107883698), ncRNA	0	PheT_0 protein	NULL
1X_vs_62H2	MYZPE13164_G006_v1.0_000010820	67.1841	6.07005	1.69227e-32	1.94719e-30	PREDICTED: Acyrthosiphon pisum uncharacterized LOC100571686 (LOC100571686), transcript variant X2, mRNA	1.19565e-21	Unknown protein	NULL
1X_vs_62H2	MYZPE13164_G006_v1.0_000112170	64.0101	6.00023	2.72377e-21	1.50307e-19	PREDICTED: Acyrthosiphon pisum uncharacterized LOC107882854 (LOC107882854), transcript variant X2, mRNA	0	THAP domain-containing protein 11	GO:0003676
1X_vs_62H2	MYZPE13164_G006_v1.0_000179640	60.6011	5.92127	1.22509e-20	6.25026e-19	PREDICTED: Acyrthosiphon pisum uncharacterized LOC100569770 (LOC100569770), transcript variant X3, mRNA	3.08011e-112	Unknown protein	NULL
1X_vs_62H2	MYZPE13164_G006_v1.0_000180770	57.8709	5.85477	1.03754e-87	4.15633e-85			Unknown protein	NULL
1X_vs_62H2	MYZPE13164_G006_v1.0_000114420	56.4207	5.81815	3.75895e-53	8.39324e-51	PREDICTED: Acyrthosiphon pisum protein 5NUC (LOC100569100), partial mRNA	1.92323e-58	Apyrase	GO:0009166|GO:0000166|GO:0016787|GO:0005576|GO:0046872|GO:0005524|GO:0016788
1X_vs_62H2	MYZPE13164_G006_v1.0_000109730	51.7772	5.69424	1.02268e-33	1.24284e-31	PREDICTED: Acyrthosiphon pisum uncharacterized LOC103309552 (LOC103309552), mRNA	0	Gag-pol polyprotein	NULL
1X_vs_62H2	MYZPE13164_G006_v1.0_000046660	50.8181	5.66727	2.6233e-18	1.1441e-16	PREDICTED: Diuraphis noxia plexin-B2-like (LOC107165098), mRNA	0	Plexin-A4	GO:0071526|GO:0016020|GO:0017154|GO:0016021|GO:0007165
1X_vs_62H2	MYZPE13164_G006_v1.0_000062530	49.9432	5.64222	8.74434e-18	3.68011e-16	PREDICTED: Acyrthosiphon pisum uncharacterized histidine-rich protein DDB_G0274557-like (LOC107885108), mRNA	0	Unknown protein	NULL
1X_vs_62H2	MYZPE13164_G006_v1.0_000155110	46.3909	5.53577	1.00056e-16	3.86501e-15	PREDICTED: Acyrthosiphon pisum muscle segmentation homeobox (LOC100575011), mRNA	0	Unknown protein	NULL
1X_vs_62H2	MYZPE13164_G006_v1.0_000044900	45.4774	5.50708	2.43145e-83	9.39236e-81	PREDICTED: Acyrthosiphon pisum ankyrin-3 (LOC100167995), transcript variant X7, mRNA	0	AGAP002273-PA	NULL
1X_vs_62H2	MYZPE13164_G006_v1.0_000104180	40.7609	5.34911	9.33217e-36	1.2161e-33			Dynamin-like Protein	GO:0000166|GO:0005525|GO:0003924
1X_vs_62H2	MYZPE13164_G006_v1.0_000037960	38.1911	5.25516	6.18496e-21	3.26325e-19	PREDICTED: Acyrthosiphon pisum transcription factor Adf-1-like (LOC107882342), mRNA	0	Transcription factor Adf-1	NULL
1X_vs_62H2	MYZPE13164_G006_v1.0_000196700	35.8466	5.16377	1.4001e-13	3.76705e-12			Tol2 transposase	GO:0003676
1X_vs_62H2	MYZPE13164_G006_v1.0_000104280	34.9948	5.12907	1.83653e-38	2.64853e-36	TPA_inf: Myzus persicae cathepsin B (catb-3098) mRNA, partial cds	0	Cathepsin B	GO:0004197|GO:0050790|GO:0006508|GO:0008234
1X_vs_62H2	MYZPE13164_G006_v1.0_000187370	32.6575	5.02934	1.49321e-31	1.63137e-29			Otoferlin-like Protein	GO:0016020|GO:0016021
1X_vs_62H2	MYZPE13164_G006_v1.0_000090880	27.8832	4.80132	5.38432e-11	1.02892e-09	PREDICTED: Acyrthosiphon pisum uncharacterized LOC100575297 (LOC100575297), mRNA	0	Nuclease harbi1-like protein	NULL
1X_vs_62H2	MYZPE13164_G006_v1.0_000070160	26.7264	4.74019	8.74556e-23	5.46775e-21			ACYPI45293 protein	NULL
1X_vs_62H2	MYZPE13164_G006_v1.0_000173750	25.3194	4.66217	1.00383e-150	1.35718e-147			Zygote-specific class v copy b protein	GO:0016020|GO:0016021
1X_vs_62H2	MYZPE13164_G006_v1.0_000116710	25.102	4.64973	1.48297e-22	9.06204e-21			Unknown protein	NULL
1X_vs_62H2	MYZPE13164_G006_v1.0_000031480	24.2657	4.60085	2.02617e-44	3.59264e-42			Lig_0 protein	NULL
1X_vs_62H2	MYZPE13164_G006_v1.0_000025180	24.0893	4.59032	3.26122e-27	2.73437e-25			Zinc finger protein 862	GO:0046983|GO:0003676
1X_vs_62H2	MYZPE13164_G006_v1.0_000049160	24.0613	4.58864	0.00107987	0.00449224	Acyrthosiphon pisum mRNA, clone: ACI0AAF26YI16, full-insert cDNA sequence based on ESTs (5'-EST:ACI0AAF26YI16AAM1, 3'-EST ACI2AAF4YH13BBM1)	0	Cathepsin B-N	GO:0050790|GO:0006508|GO:0008234|GO:0004197
1X_vs_62H2	MYZPE13164_G006_v1.0_000101880	23.6957	4.56655	2.10002e-09	3.05294e-08	PREDICTED: Acyrthosiphon pisum inositol-trisphosphate 3-kinase B (LOC100165797), transcript variant X2, mRNA	7.8181e-94	Inositol-trisphosphate 3-kinase B	GO:0016310|GO:0008440|GO:0016301
1X_vs_62H2	MYZPE13164_G006_v1.0_000083710	23.3452	4.54505	5.59919e-21	2.98329e-19	PREDICTED: Diuraphis noxia uncharacterized LOC107165021 (LOC107165021), mRNA	0	Reverse transcriptase, putative	GO:0006278|GO:0016779|GO:0003964|GO:0016740
1X_vs_62H2	MYZPE13164_G006_v1.0_000104270	22.921	4.5186	1.27427e-10	2.28946e-09	TPA_inf: Myzus persicae cathepsin B (catb-16D) mRNA, complete cds	0	Cathepsin B	GO:0006508|GO:0050790|GO:0008234|GO:0004197
1X_vs_62H2	MYZPE13164_G006_v1.0_000079870	21.7313	4.4417	1.23453e-08	1.58961e-07	PREDICTED: Acyrthosiphon pisum protein TANC2 (LOC100165975), transcript variant X2, mRNA	0	AAEL001051-PA	NULL
1X_vs_62H2	MYZPE13164_G006_v1.0_000082250	21.3569	4.41663	1.32787e-12	3.20585e-11			Unknown protein	NULL
1X_vs_62H2	MYZPE13164_G006_v1.0_000086520	20.7714	4.37652	1.239e-92	5.82651e-90	PREDICTED: Acyrthosiphon pisum uncharacterized LOC100169243 (LOC100169243), mRNA	0	ACYPI009881 protein	NULL
1X_vs_62H2	MYZPE13164_G006_v1.0_000025140	20.5826	4.36335	2.33599e-08	2.87115e-07			Unknown protein	NULL
1X_vs_62H2	MYZPE13164_G006_v1.0_000034810	19.3144	4.27161	1.55929e-11	3.22471e-10	PREDICTED: Acyrthosiphon pisum tubulin beta chain (LOC100166459), transcript variant X2, mRNA	8.81846e-140	Tubulin beta-1 chain	GO:0000166|GO:0051298|GO:0007017|GO:0005737|GO:0005856|GO:0005874|GO:0005200|GO:0016203|GO:0003924|GO:0005525
1X_vs_62H2	MYZPE13164_G006_v1.0_000153530	19.048	4.25156	9.15756e-20	4.42179e-18	PREDICTED: Acyrthosiphon pisum monocarboxylate transporter 12 (LOC100159134), mRNA	0	Unknown protein	NULL
1X_vs_62H2	MYZPE13164_G006_v1.0_000147800	18.9492	4.24407	8.34479e-08	9.25715e-07			52 kDa repressor of the inhibitor of the protein kinase	GO:0016301|GO:0003676|GO:0016310
1X_vs_62H2	MYZPE13164_G006_v1.0_000037970	18.7354	4.22769	2.38543e-29	2.24355e-27			Nuclease harbi1-like protein	NULL
1X_vs_62H2	MYZPE13164_G006_v1.0_000150170	18.1937	4.18537	1.77325e-09	2.60237e-08	TPA_inf: Myzus persicae cathepsin B (catb-84) mRNA, complete cds	0	Cathepsin B	GO:0006508|GO:0050790|GO:0008234|GO:0004197
1X_vs_62H2	MYZPE13164_G006_v1.0_000120610	18.1446	4.18147	5.05655e-30	5.11137e-28	PREDICTED: Acyrthosiphon pisum staphylococcal nuclease domain-containing protein 1 (LOC100169293), mRNA	7.97929e-135	Nuclease domain-containing protein 1	GO:1903506|GO:0003712|GO:0035194|GO:0016442|GO:0031047
1X_vs_62H2	MYZPE13164_G006_v1.0_000067280	17.9739	4.16783	8.64938e-14	2.35055e-12	PREDICTED: Diuraphis noxia sulfide:quinone oxidoreductase, mitochondrial (LOC107173529), mRNA	0	Sulfide:quinone oxidoreductase, mitochondrial	GO:0016491|GO:0055114
1X_vs_62H2	MYZPE13164_G006_v1.0_000186410	17.3703	4.11855	1.22461e-15	4.23175e-14			Thap domain-containing protein 1-like isoform 1 protein	GO:0003676
1X_vs_62H2	MYZPE13164_G006_v1.0_000154700	17.2413	4.10779	3.26925e-32	3.72213e-30	PREDICTED: Acyrthosiphon pisum sodium channel protein Nach-like (LOC103309297), mRNA	0	Sodium channel protein Nach	GO:0006810|GO:0006814|GO:0016020|GO:0016021|GO:0035725|GO:0006811|GO:0005272
1X_vs_62H2	MYZPE13164_G006_v1.0_000066890	16.8758	4.07688	5.87338e-27	4.84935e-25			Centrosomal and chromosomal factor	NULL
1X_vs_62H2	MYZPE13164_G006_v1.0_000124330	15.9738	3.99763	1.43677e-145	1.55401e-142	M.persicae mRNA for esterase FE4	0	Carboxylic ester hydrolase	GO:0016787
1X_vs_62H2	MYZPE13164_G006_v1.0_000026280	15.8171	3.98341	2.53257e-09	3.62811e-08			Zinc finger mym-type protein 1-like protein	GO:0046983|GO:0003676
1X_vs_62H2	MYZPE13164_G006_v1.0_000180720	15.3508	3.94024	1.85438e-29	1.7908e-27			Protein split ends	GO:0030431|GO:0048749|GO:0007400|GO:0007173|GO:0007275|GO:0030177|GO:0000166|GO:0000398|GO:0007403|GO:0006355|GO:0035222|GO:0007379|GO:0008586|GO:0035321|GO:0007411|GO:0016055|GO:0007422|GO:0048106|GO:0006351|GO:0050832|GO:0003676|GO:0005634|GO:0003723
1X_vs_62H2	MYZPE13164_G006_v1.0_000104340	15.1658	3.92275	3.0909e-37	4.23179e-35			Zinc finger protein 271	GO:0003676|GO:0046872
1X_vs_62H2	MYZPE13164_G006_v1.0_000084780	14.7709	3.88469	5.27669e-09	7.17895e-08			Tol2 transposase	GO:0046983|GO:0003676
1X_vs_62H2	MYZPE13164_G006_v1.0_000085620	14.632	3.87106	2.35329e-19	1.11637e-17	PREDICTED: Diuraphis noxia larval/pupal rigid cuticle protein 66-like (LOC107166163), mRNA	6.34219e-97	Cuticle protein	GO:0042302
1X_vs_62H2	MYZPE13164_G006_v1.0_000077310	14.1689	3.82466	4.13544e-45	7.58118e-43	PREDICTED: Acyrthosiphon pisum uncharacterized LOC103311567 (LOC103311567), partial mRNA	0	Transposase domain-containing protein	NULL
1X_vs_62H2	MYZPE13164_G006_v1.0_000142910	13.6904	3.7751	1.3977e-15	4.79922e-14			Ephrin-B1	GO:0016020
1X_vs_62H2	MYZPE13164_G006_v1.0_000050360	13.3427	3.73798	8.0379e-12	1.72839e-10			Unknown protein	NULL
1X_vs_62H2	MYZPE13164_G006_v1.0_000197830	12.966	3.69666	5.43127e-10	8.75479e-09	PREDICTED: Diuraphis noxia mediator of RNA polymerase II transcription subunit 22 (LOC107165929), mRNA	0	Mediator of RNA polymerase II transcription subunit 22	GO:0006357|GO:0001104|GO:0016592
1X_vs_62H2	MYZPE13164_G006_v1.0_000107090	12.5027	3.64417	6.21983e-94	3.0579e-91	Myzus persicae strain Daegwallyeong 18S ribosomal RNA gene, partial sequence; internal transcribed spacer 1, 5.8S ribosomal RNA gene, and internal transcribed spacer 2, complete sequence; and 28S ribosomal RNA gene, partial sequence	0	Unknown protein	NULL
1X_vs_62H2	MYZPE13164_G006_v1.0_000086510	12.3739	3.62923	8.78885e-11	1.63054e-09	PREDICTED: Diuraphis noxia uncharacterized LOC107173189 (LOC107173189), mRNA	0	Zinc finger MYM-type protein 1	GO:0046983|GO:0003676
1X_vs_62H2	MYZPE13164_G006_v1.0_000011120	12.2988	3.62045	1.06301e-14	3.22058e-13			Arginine--tRNA ligase	GO:0016874
1X_vs_62H2	MYZPE13164_G006_v1.0_000094290	12.2385	3.61336	3.80241e-53	8.39324e-51	PREDICTED: Acyrthosiphon pisum cytochrome P450 6k1 (LOC100163900), transcript variant X2, mRNA	3.07729e-138	Cytochrome p450	GO:0005506|GO:0016705|GO:0004497|GO:0020037|GO:0055114
1X_vs_62H2	MYZPE13164_G006_v1.0_000083310	11.9447	3.5783	2.29557e-09	3.32381e-08			Unknown protein	NULL
1X_vs_62H2	MYZPE13164_G006_v1.0_000187200	11.8338	3.56484	6.67863e-22	3.84234e-20	PREDICTED: Diuraphis noxia connectin (LOC107173432), mRNA	2.07575e-148	Unknown protein	NULL
1X_vs_62H2	MYZPE13164_G006_v1.0_000025210	11.8323	3.56465	8.20771e-14	2.24523e-12			Nuclease harbi1-like protein	NULL
1X_vs_62H2	MYZPE13164_G006_v1.0_000170250	11.8062	3.56147	1.27859e-18	5.66771e-17			Thap domain-containing protein 1-like isoform 1 protein	GO:0003676
1X_vs_62H2	MYZPE13164_G006_v1.0_000141010	11.7844	3.5588	0.00328347	0.0117053	Acyrthosiphon pisum mRNA, clone: ACI0AAF26YI16, full-insert cDNA sequence based on ESTs (5'-EST:ACI0AAF26YI16AAM1, 3'-EST ACI2AAF4YH13BBM1)	0	Cathepsin B-N	GO:0006508|GO:0050790|GO:0008234|GO:0004197
1X_vs_62H2	MYZPE13164_G006_v1.0_000153380	11.6263	3.53932	9.68197e-16	3.42223e-14	PREDICTED: Acyrthosiphon pisum general transcription factor IIH subunit 4 (LOC100160821), mRNA	0	General transcription factor IIH subunit 4	GO:0005634|GO:0032508|GO:0006289|GO:0000439|GO:0004003
1X_vs_62H2	MYZPE13164_G006_v1.0_000010650	11.5543	3.53035	3.53826e-07	3.4602e-06	PREDICTED: Diuraphis noxia uncharacterized LOC107169215 (LOC107169215), mRNA	1.85192e-43	Retrovirus-related Pol polyprotein from	GO:0015074|GO:0003676
1X_vs_62H2	MYZPE13164_G006_v1.0_000082180	11.442	3.51626	4.18137e-103	2.66033e-100	M.persicae mRNA for esterase FE4	3.35006e-65	Carboxylic ester hydrolase	GO:0016787
1X_vs_62H2	MYZPE13164_G006_v1.0_000079690	11.4381	3.51577	2.97968e-16	1.0962e-14			Transposon TX1 uncharacterized 82 kDa protein-like Protein	GO:0003676|GO:0008270
1X_vs_62H2	MYZPE13164_G006_v1.0_000173020	11.2646	3.49372	7.76635e-09	1.02816e-07	PREDICTED: Acyrthosiphon pisum serine/threonine-protein kinase STE20 (LOC100574096), mRNA	1.10909e-113	Unknown protein	NULL
1X_vs_62H2	MYZPE13164_G006_v1.0_000017240	11.2588	3.49298	8.51791e-16	3.04058e-14	PREDICTED: Acyrthosiphon pisum uncharacterized LOC103311865 (LOC103311865), mRNA	3.52213e-123	Retrovirus-related Pol polyprotein from	GO:0003676|GO:0015074
1X_vs_62H2	MYZPE13164_G006_v1.0_000173390	11.1891	3.48403	5.74397e-10	9.21763e-09			Transcription factor Adf-1	NULL
1X_vs_62H2	MYZPE13164_G006_v1.0_000041370	11.0643	3.46784	8.14998e-11	1.52773e-09			Nucleic-acid-binding protein from transposon X-element	NULL
1X_vs_62H2	MYZPE13164_G006_v1.0_000030510	11.037	3.46427	6.85121e-117	4.94018e-114	PREDICTED: Acyrthosiphon pisum low-density lipoprotein receptor-related protein 2 (LOC100168855), mRNA	2.33478e-72	Low-density lipoprotein receptor-related protein 2	GO:0016021|GO:0005509|GO:0016020
1X_vs_62H2	MYZPE13164_G006_v1.0_000168930	10.7489	3.42612	1.87154e-20	9.41516e-19	PREDICTED: Acyrthosiphon pisum RNA-binding protein 14 (LOC100164760), mRNA	7.12183e-58	Unknown protein	NULL
1X_vs_62H2	MYZPE13164_G006_v1.0_000071310	10.6299	3.41006	1.72404e-121	1.33194e-118			Kinesin-like protein	GO:0008017|GO:0000166|GO:0007018|GO:0005874|GO:0003777|GO:0005524
1X_vs_62H2	MYZPE13164_G006_v1.0_000074000	10.5501	3.39919	2.05443e-24	1.46189e-22	PREDICTED: Diuraphis noxia plexin-B2-like (LOC107165098), mRNA	0	Plexin-A4	GO:0016020|GO:0017154|GO:0071526|GO:0007165|GO:0016021
1X_vs_62H2	MYZPE13164_G006_v1.0_000100440	10.4573	3.38643	1.14124e-41	1.84233e-39	PREDICTED: Acyrthosiphon pisum KH domain-containing protein akap-1 (LOC100165135), transcript variant X3, mRNA	0	Tudor domain protein	GO:0003723|GO:0003676
1X_vs_62H2	MYZPE13164_G006_v1.0_000037190	10.4227	3.38165	2.95889e-11	5.87217e-10			Neurexin-2-beta	GO:0016021|GO:0016020
1X_vs_62H2	MYZPE13164_G006_v1.0_000141000	10.2984	3.36435	0.0100544	0.0299831	Acyrthosiphon pisum mRNA, clone: ACI0AAF26YI16, full-insert cDNA sequence based on ESTs (5'-EST:ACI0AAF26YI16AAM1, 3'-EST ACI2AAF4YH13BBM1)	0	Cathepsin B-N	GO:0006508|GO:0050790|GO:0008234|GO:0004197
1X_vs_62H2	MYZPE13164_G006_v1.0_000157230	10.0076	3.32302	6.16661e-19	2.85034e-17			Unknown protein	NULL
1X_vs_62H2	MYZPE13164_G006_v1.0_000050460	9.95565	3.31552	1.08247e-109	7.31753e-107	Myzus persicae clone 4255A cytochrome P450 CYP6CY3 (CYP6CY3) mRNA, complete cds &gt;gi|563407372|gb|KF218356.1| Myzus persicae clone 4106A cytochrome P450 CYP6CY3 (CYP6CY3) mRNA, complete cds &gt;gi|563407374|gb|KF218357.1| Myzus persicae clone NS cytochr	0	Cytochrome P450	GO:0016705|GO:0016020|GO:0020037|GO:0055114|GO:0016491|GO:0016021|GO:0004497|GO:0046872|GO:0005506
1X_vs_62H2	MYZPE13164_G006_v1.0_000122260	9.84147	3.29887	1.11692e-35	1.43817e-33	Acyrthosiphon pisum cuticular protein 37 (cp37), mRNA	0	ACYPI007928 protein	GO:0042302
1X_vs_62H2	MYZPE13164_G006_v1.0_000157120	9.83953	3.29859	7.72649e-16	2.76721e-14			Unknown protein	NULL
1X_vs_62H2	MYZPE13164_G006_v1.0_000191620	9.68157	3.27524	5.36674e-09	7.29229e-08	PREDICTED: Acyrthosiphon pisum methyl farnesoate epoxidase-like (LOC100160402), mRNA	0	Cytochrome p450	GO:0005506|GO:0016491|GO:0055114|GO:0020037|GO:0046872|GO:0016705|GO:0004497
1X_vs_62H2	MYZPE13164_G006_v1.0_000131870	9.64744	3.27015	2.40802e-46	4.56931e-44	PREDICTED: Acyrthosiphon pisum uncharacterized LOC107884603 (LOC107884603), mRNA	0	Phage-type endonuclease	GO:0090305|GO:0004518|GO:0004519|GO:0008270|GO:0003677
1X_vs_62H2	MYZPE13164_G006_v1.0_000114030	9.35596	3.22589	6.58863e-21	3.44264e-19			Unknown protein	NULL
1X_vs_62H2	MYZPE13164_G006_v1.0_000026590	9.35172	3.22523	7.55087e-10	1.19401e-08	PREDICTED: Diuraphis noxia vesicle-trafficking protein SEC22b (LOC107165928), mRNA	0	Vesicle-trafficking protein SEC22b	GO:0016021|GO:0006810|GO:0016192|GO:0016020
1X_vs_62H2	MYZPE13164_G006_v1.0_000050450	9.23633	3.20732	1.29419e-96	7.36732e-94	PREDICTED: Acyrthosiphon pisum probable cytochrome P450 6a13 (LOC100164042), mRNA	0	Cytochrome P450	GO:0005506|GO:0046872|GO:0004497|GO:0016491|GO:0016021|GO:0016020|GO:0016705|GO:0055114|GO:0020037
1X_vs_62H2	MYZPE13164_G006_v1.0_000005830	9.03964	3.17627	9.53745e-11	1.75257e-09	PREDICTED: Diuraphis noxia uncharacterized LOC107163037 (LOC107163037), mRNA	0	Unknown protein	NULL
1X_vs_62H2	MYZPE13164_G006_v1.0_000139040	9.01199	3.17185	6.37202e-07	5.92095e-06	PREDICTED: Diuraphis noxia uncharacterized LOC107167351 (LOC107167351), transcript variant X5, mRNA	0	Unknown protein	NULL
1X_vs_62H2	MYZPE13164_G006_v1.0_000011290	9.00378	3.17053	2.6842e-10	4.56483e-09			Zinc finger MYM-type protein 1	GO:0003676|GO:0046983
1X_vs_62H2	MYZPE13164_G006_v1.0_000050510	8.86662	3.14838	6.46565e-96	3.49662e-93	PREDICTED: Acyrthosiphon pisum A disintegrin and metalloproteinase with thrombospondin motifs 9 (LOC100163063), mRNA	0	A disintegrin and metalloproteinase with thrombospondin motifs	GO:0008270|GO:0031012|GO:0006508|GO:0008237|GO:0004222|GO:0007229|GO:0005578|GO:0016021|GO:0016020
1X_vs_62H2	MYZPE13164_G006_v1.0_000183490	8.5577	3.09722	9.59828e-32	1.07026e-29	PREDICTED: Acyrthosiphon pisum uncharacterized LOC100569994 (LOC100569994), mRNA	0	Unknown protein	NULL
1X_vs_62H2	MYZPE13164_G006_v1.0_000202440	8.52501	3.0917	1.08946e-22	6.7335e-21	PREDICTED: Acyrthosiphon pisum peroxidase-like (LOC100169385), mRNA	0	Chorion peroxidase	GO:0004601|GO:0055114|GO:0042600|GO:0020037|GO:0006979|GO:0098869
1X_vs_62H2	MYZPE13164_G006_v1.0_000171090	8.32355	3.0572	1.46771e-10	2.59816e-09	PREDICTED: Acyrthosiphon pisum uncharacterized LOC100574851 (LOC100574851), mRNA	0	Osiris 16	GO:0016020|GO:0016021
1X_vs_62H2	MYZPE13164_G006_v1.0_000121420	8.27659	3.04904	0.00193717	0.00745903			DNA-directed RNA polymerase II subunit RPB1	GO:0032774|GO:0003899
1X_vs_62H2	MYZPE13164_G006_v1.0_000033110	8.23925	3.04251	9.16787e-31	9.62716e-29	PREDICTED: Diuraphis noxia uncharacterized LOC107168113 (LOC107168113), mRNA	2.13636e-96	Zinc finger MYM-type protein 5	GO:0046983|GO:0003676
1X_vs_62H2	MYZPE13164_G006_v1.0_000107980	8.05053	3.00908	2.51717e-09	3.61578e-08	Acyrthosiphon pisum legumain-like (LOC100168946), mRNA	0	ACYPI009609 protein	GO:0006508|GO:0008233
1X_vs_62H2	MYZPE13164_G006_v1.0_000193070	8.0368	3.00662	4.40963e-13	1.12487e-11			Unknown protein	NULL
1X_vs_62H2	MYZPE13164_G006_v1.0_000196350	8.02079	3.00374	1.70082e-12	4.04309e-11	PREDICTED: Acyrthosiphon pisum peroxidase-like (LOC100168521), partial mRNA	0	Chorion peroxidase	GO:0006979|GO:0098869|GO:0004601|GO:0055114|GO:0020037|GO:0042600
1X_vs_62H2	MYZPE13164_G006_v1.0_000099600	7.868	2.976	1.04257e-31	1.15065e-29	Acyrthosiphon pisum uncharacterized LOC100166768 (LOC100166768), mRNA	1.87302e-116	ACYPI001065 protein	NULL
1X_vs_62H2	MYZPE13164_G006_v1.0_000114510	7.82275	2.96768	9.88336e-05	0.000560265	PREDICTED: Acyrthosiphon pisum pancreatic lipase-related protein 2 (LOC100164907), mRNA	0	Pancreatic triacylglycerol lipase	GO:0052689|GO:0005576|GO:0016020|GO:0016021
1X_vs_62H2	MYZPE13164_G006_v1.0_000050500	7.81996	2.96716	1.70984e-18	7.51774e-17			Voltage-dependent T-type calcium channel subunit alpha-1G	GO:0055085|GO:0006811|GO:0005244|GO:0070588|GO:0034765|GO:0008332|GO:0005216|GO:0016021|GO:0016020|GO:0070509|GO:0005245|GO:0005891|GO:0006810
1X_vs_62H2	MYZPE13164_G006_v1.0_000151140	7.75814	2.95571	7.43033e-24	4.99171e-22	PREDICTED: Acyrthosiphon pisum uncharacterized LOC100575757 (LOC100575757), ncRNA	3.62548e-111	Unknown protein	NULL
1X_vs_62H2	MYZPE13164_G006_v1.0_000033980	7.74794	2.95381	1.8277e-71	5.64813e-69			Proton-coupled folate transporter	GO:0016020|GO:0016021|GO:0055085
1X_vs_62H2	MYZPE13164_G006_v1.0_000147340	7.67496	2.94016	3.0641e-12	6.97712e-11	Acyrthosiphon pisum BAC VMRC38-20-A10 (Benaroya Research Institute VMRC38 Acrythosiphon pisum (Pea Aphid) BAC library) complete sequence	0	Gag-pol polyprotein	NULL
1X_vs_62H2	MYZPE13164_G006_v1.0_000181920	7.59254	2.92458	2.46326e-09	3.55235e-08			Unknown protein	NULL
1X_vs_62H2	MYZPE13164_G006_v1.0_000000580	7.58249	2.92267	9.76049e-07	8.72475e-06	Acyrthosiphon pisum BAC VMRC38-10-A5 (Benaroya Research Institute VMRC38 Acrythosiphon pisum (Pea Aphid) BAC library) complete sequence	8.47791e-142	Unknown protein	NULL
1X_vs_62H2	MYZPE13164_G006_v1.0_000099590	7.57551	2.92134	2.52796e-34	3.21675e-32			ACYPI009505 protein	NULL
1X_vs_62H2	MYZPE13164_G006_v1.0_000188530	7.49691	2.9063	4.91635e-34	6.1121e-32	PREDICTED: Diuraphis noxia 40S ribosomal protein S3 (LOC107169999), transcript variant X2, mRNA	0	40S ribosomal protein S3	GO:0015935|GO:0003735|GO:0030529|GO:0005840|GO:0003723|GO:0006412
1X_vs_62H2	MYZPE13164_G006_v1.0_000138560	7.45712	2.89862	1.22033e-08	1.57319e-07			Two pore potassium channel protein sup-9	GO:0006811|GO:0005267|GO:0016021|GO:0016020|GO:0006810|GO:0071805
1X_vs_62H2	MYZPE13164_G006_v1.0_000088100	7.42191	2.89179	8.683e-10	1.35716e-08	Acyrthosiphon pisum uncharacterized LOC100168276 (LOC100168276), mRNA	0	ACYPI008994 protein	GO:0016020|GO:0016021
1X_vs_62H2	MYZPE13164_G006_v1.0_000002250	7.3893	2.88544	1.51358e-10	2.66193e-09	PREDICTED: Acyrthosiphon pisum inositol-trisphosphate 3-kinase B (LOC100165797), transcript variant X2, mRNA	1.63154e-118	AGAP012960-PA	NULL
1X_vs_62H2	MYZPE13164_G006_v1.0_000038540	7.26734	2.86143	3.24596e-10	5.40959e-09			Zinc finger BED domain-containing protein	GO:0046983|GO:0003676
1X_vs_62H2	MYZPE13164_G006_v1.0_000070860	7.23985	2.85596	0.0148084	0.0413976	PREDICTED: Diuraphis noxia vesicular glutamate transporter 1-like (LOC107167749), mRNA	1.34892e-129	Vesicular glutamate transporter 1	GO:0016021|GO:0055085
1X_vs_62H2	MYZPE13164_G006_v1.0_000089620	7.17072	2.84212	3.38857e-62	9.1627e-60	PREDICTED: Acyrthosiphon pisum lipoamide acyltransferase component of branched-chain alpha-keto acid dehydrogenase complex, mitochondrial (LOC100165054), mRNA	0	Lipoamide acyltransferase component of branched-chain alpha-keto acid dehydrogenase complex, mitochondrial	GO:0016746|GO:0016740|GO:0008152
1X_vs_62H2	MYZPE13164_G006_v1.0_000050470	7.11478	2.83082	9.68058e-22	5.5108e-20			Voltage-dependent T-type calcium channel subunit alpha-1H	GO:0005244|GO:0055085|GO:0006811|GO:0034765|GO:0070588|GO:0005216|GO:0016021|GO:0008332|GO:0006810|GO:0005891|GO:0005245|GO:0070509|GO:0016020
1X_vs_62H2	MYZPE13164_G006_v1.0_000035070	7.11348	2.83056	5.44864e-09	7.38502e-08			Unknown protein	NULL
1X_vs_62H2	MYZPE13164_G006_v1.0_000058250	7.03579	2.81471	1.15324e-07	1.23868e-06	PREDICTED: Diuraphis noxia uncharacterized LOC107167727 (LOC107167727), mRNA	2.98481e-74	Unknown protein	NULL
1X_vs_62H2	MYZPE13164_G006_v1.0_000111310	7.02563	2.81263	8.54579e-48	1.68057e-45			Cytochrome P450	GO:0005506|GO:0046872|GO:0004497|GO:0016021|GO:0016491|GO:0055114|GO:0020037|GO:0016020|GO:0016705
1X_vs_62H2	MYZPE13164_G006_v1.0_000045410	6.99624	2.80658	1.02287e-95	5.26827e-93	M.persicae mRNA for esterase FE4	0	Carboxylic ester hydrolase	GO:0016787
1X_vs_62H2	MYZPE13164_G006_v1.0_000089820	6.84503	2.77506	1.0306e-05	7.38212e-05			Unknown protein	NULL
1X_vs_62H2	MYZPE13164_G006_v1.0_000179290	6.82745	2.77135	9.87224e-16	3.46682e-14	PREDICTED: Acyrthosiphon pisum gustatory receptor for sugar taste 43a-like (LOC107883663), transcript variant X1, mRNA	0	Gustatory receptor	GO:0005886|GO:0050909|GO:0016020|GO:0016021
1X_vs_62H2	MYZPE13164_G006_v1.0_000030500	6.80491	2.76658	7.7033e-36	1.02863e-33			Low-density lipoprotein receptor-related protein 2	GO:0005509
1X_vs_62H2	MYZPE13164_G006_v1.0_000029250	6.77391	2.75999	5.2602e-07	4.97763e-06	PREDICTED: Acyrthosiphon pisum store-operated calcium entry regulator STIMATE (LOC100161490), transcript variant X2, mRNA	4.8696e-153	AAEL001051-PA	NULL
1X_vs_62H2	MYZPE13164_G006_v1.0_000083420	6.69761	2.74365	6.53091e-07	6.05818e-06			Monocarboxylate transporter 12-like protein	NULL
1X_vs_62H2	MYZPE13164_G006_v1.0_000026570	6.61619	2.726	3.60707e-21	1.95071e-19	Acyrthosiphon pisum ribosomal protein L7Ae-like (LOC100166754), mRNA	4.60026e-59	ACYPI007603 protein	GO:0030529|GO:0042254
1X_vs_62H2	MYZPE13164_G006_v1.0_000072570	6.58905	2.72007	7.41432e-42	1.21505e-39			ACYPI001000 protein	GO:0016021|GO:0016020
1X_vs_62H2	MYZPE13164_G006_v1.0_000014700	6.5774	2.71752	3.18054e-14	9.05281e-13	Acyrthosiphon pisum BAC VMRC38-10-A5 (Benaroya Research Institute VMRC38 Acrythosiphon pisum (Pea Aphid) BAC library) complete sequence	1.4957e-171	Ubiquitin-like-specific protease 1	GO:0046872|GO:0016020|GO:0008233|GO:0016021|GO:0006508|GO:0008234
1X_vs_62H2	MYZPE13164_G006_v1.0_000151930	6.52594	2.70619	9.96724e-08	1.08566e-06	PREDICTED: Acyrthosiphon pisum uncharacterized LOC100571913 (LOC100571913), transcript variant X4, mRNA	0	Unknown protein	NULL
1X_vs_62H2	MYZPE13164_G006_v1.0_000057550	6.42989	2.68479	3.67413e-20	1.80633e-18	Acyrthosiphon pisum mRNA, clone: ACI0AAF32YL11, full-insert cDNA sequence based on ESTs (5'-EST:ACI0AAF32YL11AAM1, 3'-EST ACI2AAF5YN03BBM1)	0	Unknown protein	NULL
1X_vs_62H2	MYZPE13164_G006_v1.0_000120570	6.40714	2.67968	6.00794e-11	1.14003e-09	PREDICTED: Acyrthosiphon pisum uncharacterized LOC100571172 (LOC100571172), mRNA	3.71315e-128	Unknown protein	NULL
1X_vs_62H2	MYZPE13164_G006_v1.0_000160430	6.26344	2.64695	1.2355e-38	1.80583e-36	PREDICTED: Diuraphis noxia cuticle protein 7-like (LOC107167338), partial mRNA	0	Cuticle protein	GO:0042302
1X_vs_62H2	MYZPE13164_G006_v1.0_000184350	6.20457	2.63333	9.91335e-08	1.08306e-06			Myosin light chain kinase, smooth muscle	GO:0016301|GO:0005524|GO:0004672|GO:0016740|GO:0000166|GO:0006468|GO:0016310
1X_vs_62H2	MYZPE13164_G006_v1.0_000104310	6.20315	2.633	4.15052e-06	3.22964e-05	Myzus persicae cathepsin B-N mRNA, complete cds	0	Cathepsin B-N	GO:0004197|GO:0008234|GO:0050790|GO:0006508
1X_vs_62H2	MYZPE13164_G006_v1.0_000027580	6.09546	2.60774	9.65872e-75	3.16572e-72	PREDICTED: Acyrthosiphon pisum dynein regulatory complex subunit 7-like (LOC100159917), mRNA	0	Coiled-coil domain-containing protein lobo	GO:0046693|GO:0003674|GO:0005737|GO:0005856|GO:0042995|GO:0005929|GO:0030317|GO:0031514
1X_vs_62H2	MYZPE13164_G006_v1.0_000085900	6.07466	2.6028	6.14169e-06	4.6195e-05			Replication protein A1	GO:0003676
1X_vs_62H2	MYZPE13164_G006_v1.0_000188070	6.04494	2.59573	1.88575e-25	1.43636e-23	PREDICTED: Acyrthosiphon pisum muscle segmentation homeobox (LOC100575011), mRNA	0	Muscle segmentation homeobox	GO:0003677|GO:0043565|GO:0006355
1X_vs_62H2	MYZPE13164_G006_v1.0_000039240	6.01306	2.5881	1.90935e-29	1.82757e-27	PREDICTED: Acyrthosiphon pisum uncharacterized LOC100572243 (LOC100572243), mRNA	0	Fibroblast growth factor	GO:0016021|GO:0005102|GO:0008083|GO:0016020
1X_vs_62H2	MYZPE13164_G006_v1.0_000173100	6.00354	2.58581	3.17614e-05	0.000203032	PREDICTED: Acyrthosiphon pisum putative uncharacterized protein DDB_G0289263 (LOC107883738), mRNA	0	Unknown protein	NULL
1X_vs_62H2	MYZPE13164_G006_v1.0_000201330	5.91671	2.56479	8.82031e-05	0.000505567	PREDICTED: Acyrthosiphon pisum uncharacterized LOC100574541 (LOC100574541), transcript variant X1, mRNA	0	CUB domain-containing protein	NULL
1X_vs_62H2	MYZPE13164_G006_v1.0_000004210	5.88215	2.55634	1.55187e-06	1.32583e-05			Unknown protein	NULL
1X_vs_62H2	MYZPE13164_G006_v1.0_000016860	5.86073	2.55108	1.1402e-05	8.06846e-05			Unknown protein	NULL
1X_vs_62H2	MYZPE13164_G006_v1.0_000089210	5.74653	2.52269	0.00174731	0.00682518	PREDICTED: Acyrthosiphon pisum protein 5NUC (LOC100160663), transcript variant X2, mRNA	0	5'-nucleotidase	GO:0016787|GO:0009166|GO:0000166|GO:0016788|GO:0046872
1X_vs_62H2	MYZPE13164_G006_v1.0_000088150	5.74559	2.52246	4.09663e-06	3.19231e-05	PREDICTED: Acyrthosiphon pisum legumain (LOC100159991), mRNA	0	Legumain	GO:0006508|GO:0016021|GO:0008233|GO:0016020
1X_vs_62H2	MYZPE13164_G006_v1.0_000049030	5.72927	2.51835	8.27924e-07	7.52506e-06			E3 ubiquitin-protein ligase RNF8 B	GO:0008270|GO:0046872|GO:0016874
1X_vs_62H2	MYZPE13164_G006_v1.0_000174560	5.64191	2.49618	2.47104e-12	5.68655e-11			Neurofilament heavy polypeptide	NULL
1X_vs_62H2	MYZPE13164_G006_v1.0_000125210	5.63844	2.4953	8.5598e-15	2.6528e-13	PREDICTED: Acyrthosiphon pisum mitochondrial ornithine transporter 1-like (LOC100574101), mRNA	0	Mitochondrial carrier protein	GO:0016020|GO:0006810|GO:0016021
1X_vs_62H2	MYZPE13164_G006_v1.0_000086550	5.61258	2.48866	6.56414e-08	7.38022e-07	PREDICTED: Diuraphis noxia uncharacterized LOC107167453 (LOC107167453), mRNA	0	Glutamate [NMDA] receptor subunit 1-like Protein	GO:0045202|GO:0030054|GO:0005234|GO:0006811|GO:0004872|GO:0005886|GO:0034220|GO:0016020|GO:0004970|GO:0006810|GO:0035235|GO:0005216|GO:0045211|GO:0016021
1X_vs_62H2	MYZPE13164_G006_v1.0_000128310	5.60646	2.48709	1.60941e-06	1.3685e-05	PREDICTED: Diuraphis noxia transmembrane protease serine 9-like (LOC107164615), mRNA	0	Trypsin like serine protease	GO:0008236|GO:0006508|GO:0016787|GO:0008233|GO:0004252
1X_vs_62H2	MYZPE13164_G006_v1.0_000117350	5.58088	2.48049	1.01874e-07	1.10518e-06	Acyrthosiphon pisum uncharacterized LOC100570671 (ACYPI38480), mRNA	4.5012e-59	ACYPI38480 protein	NULL
1X_vs_62H2	MYZPE13164_G006_v1.0_000195480	5.54361	2.47083	1.16427e-08	1.50451e-07	PREDICTED: Acyrthosiphon pisum F-box/SPRY domain-containing protein 1 (LOC100159974), mRNA	0	F-box/SPRY domain-containing protein 1	NULL
1X_vs_62H2	MYZPE13164_G006_v1.0_000047580	5.5273	2.46657	6.55584e-40	9.84833e-38	PREDICTED: Acyrthosiphon pisum cuticle protein-like (LOC100168822), mRNA	0	Cuticle protein 6	GO:0042302
1X_vs_62H2	MYZPE13164_G006_v1.0_000019730	5.47708	2.45341	4.47204e-08	5.20103e-07			Retrovirus-related Pol polyprotein from transposon 17.6	NULL
1X_vs_62H2	MYZPE13164_G006_v1.0_000070170	5.47368	2.45251	3.99649e-22	2.37506e-20	PREDICTED: Acyrthosiphon pisum cuticle protein 16.5-like (LOC100572399), mRNA	1.96891e-146	ACYPI45293 protein	NULL
1X_vs_62H2	MYZPE13164_G006_v1.0_000142740	5.40051	2.4331	1.24073e-16	4.77569e-15	Acyrthosiphon pisum ACYPI000015 mRNA, clone: 258M7, complete cds, full-insert cDNA sequence based on the ESTs (5'-EST:EX643591, 3'-EST:EX644160)	0	ACYPI000015 protein	GO:0008234|GO:0006508
1X_vs_62H2	MYZPE13164_G006_v1.0_000169070	5.39808	2.43245	7.08988e-49	1.42008e-46	Acyrthosiphon pisum cuticular protein 62 (cp62), mRNA	0	ACYPI000889 protein	GO:0042302
1X_vs_62H2	MYZPE13164_G006_v1.0_000104300	5.37971	2.42753	8.32263e-07	7.55815e-06	Myzus persicae cathepsin B-N mRNA, complete cds	0	Cathepsin B-N	GO:0004197|GO:0050790|GO:0006508|GO:0008234
1X_vs_62H2	MYZPE13164_G006_v1.0_000202940	5.35848	2.42182	9.22846e-11	1.70624e-09			CG7120, isoform F	GO:0003824|GO:0032504|GO:0005615|GO:0008152
1X_vs_62H2	MYZPE13164_G006_v1.0_000094990	5.33893	2.41655	2.28657e-18	1.00128e-16			Unknown protein	NULL
1X_vs_62H2	MYZPE13164_G006_v1.0_000054190	5.32627	2.41312	1.61451e-25	1.24733e-23	PREDICTED: Diuraphis noxia 70 kDa peptidyl-prolyl isomerase-like (LOC107162630), transcript variant X3, mRNA	0	Peptidyl-prolyl cis-trans isomerase FKBP4	GO:0016853
1X_vs_62H2	MYZPE13164_G006_v1.0_000060190	5.30222	2.4066	1.29917e-14	3.91417e-13	PREDICTED: Acyrthosiphon pisum protein slit (LOC100575134), mRNA	9.22524e-98	Unknown protein	NULL
1X_vs_62H2	MYZPE13164_G006_v1.0_000048450	5.24131	2.38993	2.49933e-08	3.04081e-07			Unknown protein	NULL
1X_vs_62H2	MYZPE13164_G006_v1.0_000095920	5.1834	2.3739	1.37887e-20	6.96911e-19	PREDICTED: Diuraphis noxia heat shock protein 68-like (LOC107168869), mRNA	0	Heat shock protein 70 A1	GO:0005524|GO:0000166
1X_vs_62H2	MYZPE13164_G006_v1.0_000153220	5.17678	2.37205	2.60344e-26	2.05538e-24	PREDICTED: Acyrthosiphon pisum MAGE-like protein 2 (LOC100166950), mRNA	0	Neurofilament heavy polypeptide	NULL
1X_vs_62H2	MYZPE13164_G006_v1.0_000148930	5.17355	2.37116	1.37465e-22	8.44786e-21	Acyrthosiphon pisum translocase of outer mitochondrial membrane 20 homolog (Tomm20), mRNA	0	Mitochondrial import receptor subunit TOM20-like protein	GO:0006886|GO:0005741|GO:0005739|GO:0005742|GO:0016021|GO:0016020|GO:0006605
1X_vs_62H2	MYZPE13164_G006_v1.0_000180750	5.08441	2.34608	6.50501e-22	3.7827e-20			Bromodomain adjacent to zinc finger domain protein 2B	GO:0046872|GO:0005634|GO:0003677|GO:0008270
1X_vs_62H2	MYZPE13164_G006_v1.0_000169050	5.07056	2.34214	2.08736e-12	4.86571e-11	PREDICTED: Diuraphis noxia larval cuticle protein A3A-like (LOC107167997), mRNA	1.09559e-175	ACYPI001095 protein	GO:0042302
1X_vs_62H2	MYZPE13164_G006_v1.0_000002640	5.06666	2.34103	2.11233e-20	1.05773e-18	PREDICTED: Acyrthosiphon pisum silk gland factor 3-like (LOC100168140), mRNA	0	POU domain protein	GO:0006351|GO:0006355|GO:0005634|GO:0003700|GO:0043565|GO:0003677
1X_vs_62H2	MYZPE13164_G006_v1.0_000192230	5.05264	2.33704	6.22899e-06	4.68192e-05			Zinc finger SWIM domain-containing protein 3	NULL
1X_vs_62H2	MYZPE13164_G006_v1.0_000138580	5.05131	2.33666	2.66321e-06	2.15931e-05	PREDICTED: Acyrthosiphon pisum annexin B11-like (LOC100167881), mRNA	0	Unkown protein	NULL
1X_vs_62H2	MYZPE13164_G006_v1.0_000101050	5.05054	2.33644	3.20137e-09	4.49688e-08	PREDICTED: Acyrthosiphon pisum acyl-CoA Delta(11) desaturase (LOC100165504), transcript variant X2, mRNA	0	Acyl-CoA desaturase 4	GO:0016021|GO:0006629|GO:0006633|GO:0016491|GO:0055114|GO:0016717|GO:0016020
1X_vs_62H2	MYZPE13164_G006_v1.0_000038890	5.03196	2.33112	9.21182e-08	1.01255e-06	PREDICTED: Acyrthosiphon pisum zinc finger BED domain-containing protein 1-like (LOC103308093), mRNA	0	Zinc finger BED domain-containing protein	GO:0046983|GO:0003676
1X_vs_62H2	MYZPE13164_G006_v1.0_000081370	5.03105	2.33086	8.13683e-19	3.69781e-17			Zinc finger mym-type protein 1-like protein	GO:0003676
1X_vs_62H2	MYZPE13164_G006_v1.0_000120670	5.02557	2.32929	1.76851e-05	0.000119926			Unknown protein	NULL
1X_vs_62H2	MYZPE13164_G006_v1.0_000068230	5.00052	2.32208	8.31659e-12	1.77771e-10	PREDICTED: Diuraphis noxia uncharacterized LOC107171807 (LOC107171807), partial mRNA	1.74415e-100	Unknown protein	NULL
1X_vs_62H2	MYZPE13164_G006_v1.0_000108000	4.97645	2.31512	9.90863e-10	1.53103e-08	PREDICTED: Acyrthosiphon pisum facilitated trehalose transporter Tret1-like (LOC100168174), mRNA	0	Sugar transporter	GO:0055085|GO:0008643|GO:0016021|GO:0005215|GO:0016020|GO:0022857
1X_vs_62H2	MYZPE13164_G006_v1.0_000137800	4.9225	2.29939	6.82898e-07	6.31301e-06	PREDICTED: Acyrthosiphon pisum double-stranded RNA-specific editase Adar (LOC100166914), mRNA	0	Double-stranded RNA-specific editase 1	GO:0004000|GO:0006396|GO:0003723
1X_vs_62H2	MYZPE13164_G006_v1.0_000010590	4.91518	2.29724	1.84876e-19	8.8872e-18	PREDICTED: Acyrthosiphon pisum multidrug resistance-associated protein 1 (LOC100160997), mRNA	0	Multidrug resistance-associated protein lethal(2)03659	GO:0016021|GO:0000166|GO:0006810|GO:0005524|GO:0016020|GO:0016887|GO:0042626|GO:0005215|GO:0055085
1X_vs_62H2	MYZPE13164_G006_v1.0_000069460	4.90307	2.29368	3.00555e-09	4.24942e-08	PREDICTED: Acyrthosiphon pisum zinc finger homeobox protein 3 (LOC100161293), transcript variant X4, mRNA	0	Unknown protein	NULL
1X_vs_62H2	MYZPE13164_G006_v1.0_000087390	4.87925	2.28666	1.51589e-08	1.9244e-07	PREDICTED: Acyrthosiphon pisum synaptic vesicle glycoprotein 2B-like (LOC100165367), mRNA	0	Synaptic vesicle glycoprotein 2B-like Protein	GO:0022857|GO:0016020|GO:0055085|GO:0016021
1X_vs_62H2	MYZPE13164_G006_v1.0_000104160	4.85389	2.27914	7.44534e-23	4.68357e-21	PREDICTED: Acyrthosiphon pisum dynamin-1-like protein (LOC100169013), mRNA	0	Dynamin-like Protein	GO:0000166|GO:0005525|GO:0003924
1X_vs_62H2	MYZPE13164_G006_v1.0_000126780	4.82477	2.27046	7.93642e-18	3.35314e-16			Unknown protein	NULL
1X_vs_62H2	MYZPE13164_G006_v1.0_000133030	4.80786	2.26539	1.29949e-05	9.06796e-05	PREDICTED: Acyrthosiphon pisum uncharacterized LOC100161786 (LOC100161786), mRNA	5.66364e-165	ACYPI002011 protein	NULL
1X_vs_62H2	MYZPE13164_G006_v1.0_000006080	4.7991	2.26276	1.25625e-05	8.78321e-05	PREDICTED: Acyrthosiphon pisum zinc finger BED domain-containing protein 1-like (LOC100569316), mRNA	0	Zinc finger BED domain-containing protein 1	GO:0003676|GO:0046983
1X_vs_62H2	MYZPE13164_G006_v1.0_000104930	4.76583	2.25273	2.1249e-20	1.05912e-18			Unknown protein	NULL
1X_vs_62H2	MYZPE13164_G006_v1.0_000114490	4.68147	2.22696	0.000258951	0.00129646	PREDICTED: Acyrthosiphon pisum pancreatic lipase-related protein 2-like (LOC107884657), mRNA	0	Pancreatic triacylglycerol lipase	GO:0005576|GO:0052689
1X_vs_62H2	MYZPE13164_G006_v1.0_000129880	4.65161	2.21773	0.00801959	0.0248467	PREDICTED: Diuraphis noxia protein 5NUC-like (LOC107164190), mRNA	5.46423e-86	Protein 5NUC	GO:0031225|GO:0005886|GO:0016020|GO:0000166|GO:0016788|GO:0046872|GO:0016787|GO:0016311|GO:0008768|GO:0008253|GO:0009166
1X_vs_62H2	MYZPE13164_G006_v1.0_000141700	4.64747	2.21645	2.9132e-27	2.46166e-25	PREDICTED: Acyrthosiphon pisum facilitated trehalose transporter Tret1 (LOC100161021), mRNA	0	Facilitated trehalose transporter Tret1	GO:0016020|GO:0022857|GO:0055085|GO:0005215|GO:0016021
1X_vs_62H2	MYZPE13164_G006_v1.0_000091410	4.64369	2.21527	1.50105e-10	2.6442e-09	PREDICTED: Diuraphis noxia probable serine/threonine-protein kinase kinX (LOC107166506), transcript variant X5, mRNA	0	Unknown protein	NULL
1X_vs_62H2	MYZPE13164_G006_v1.0_000159200	4.62792	2.21036	1.80959e-29	1.76329e-27	PREDICTED: Diuraphis noxia uncharacterized LOC107164999 (LOC107164999), partial mRNA	0	Juvenile hormone-inducible protein 26	GO:0045924|GO:0005575|GO:0003674
1X_vs_62H2	MYZPE13164_G006_v1.0_000167420	4.59331	2.19953	4.88267e-05	0.000300062			Unknown protein	NULL
1X_vs_62H2	MYZPE13164_G006_v1.0_000116380	4.58177	2.19591	1.55955e-15	5.28781e-14	PREDICTED: Diuraphis noxia homeobox protein MOX-2-like (LOC107165117), mRNA	4.53061e-148	Nk homeobox 7	GO:0006355|GO:0005634|GO:0043565|GO:0003677
1X_vs_62H2	MYZPE13164_G006_v1.0_000025670	4.57788	2.19468	3.10064e-09	4.36673e-08	Acyrthosiphon pisum CG14095-like (LOC100164752), mRNA &gt;gi|239791397|dbj|AK341941.1| Acyrthosiphon pisum ACYPI005742 mRNA, clone: 183G19, complete cds, full-insert cDNA sequence based on the ESTs (5'-EST:EX638504, 3'-EST:EX639526)	2.84049e-104	ACYPI005742 protein	NULL
1X_vs_62H2	MYZPE13164_G006_v1.0_000009530	4.55539	2.18758	1.98096e-61	5.22587e-59	PREDICTED: Diuraphis noxia glycosyltransferase 25 family member-like (LOC107166801), partial mRNA	0	Glycosyltransferase 25 family member	GO:0016757|GO:0016740|GO:0005788|GO:0005783
1X_vs_62H2	MYZPE13164_G006_v1.0_000013710	4.55318	2.18687	2.8244e-08	3.40187e-07	PREDICTED: Diuraphis noxia uncharacterized LOC107171807 (LOC107171807), partial mRNA	1.12359e-101	Unknown protein	NULL
1X_vs_62H2	MYZPE13164_G006_v1.0_000150340	4.53471	2.18101	1.08829e-08	1.4097e-07	PREDICTED: Acyrthosiphon pisum forkhead box protein D3-B (LOC103308875), mRNA	0	Forkhead domain-containing protein, putative	GO:0005634|GO:0003700|GO:0000981|GO:0006357|GO:0006355|GO:0003677|GO:0043565
1X_vs_62H2	MYZPE13164_G006_v1.0_000186220	4.52434	2.17771	2.26532e-23	1.47601e-21	PREDICTED: Diuraphis noxia uncharacterized LOC107163110 (LOC107163110), transcript variant X3, mRNA	0	Unknown protein	NULL
1X_vs_62H2	MYZPE13164_G006_v1.0_000076480	4.5238	2.17754	2.22453e-05	0.000147792	PREDICTED: Acyrthosiphon pisum uncharacterized LOC100568692 (LOC100568692), transcript variant X3, mRNA	0	Unknown protein	NULL
1X_vs_62H2	MYZPE13164_G006_v1.0_000169520	4.50314	2.17093	0.000873385	0.00375458	Acyrthosiphon pisum strain GR arylalkylamine N-acetyltransferase 1 (AANAT1) mRNA, complete cds &gt;gi|507144921|gb|KC626028.1| Acyrthosiphon pisum strain GV arylalkylamine N-acetyltransferase 1 (AANAT1) mRNA, complete cds	0	Arylalkylamine N-acetyltransferase 1	GO:0008080|GO:0016740
1X_vs_62H2	MYZPE13164_G006_v1.0_000079210	4.49582	2.16858	3.22823e-06	2.57307e-05	PREDICTED: Diuraphis noxia giant hemoglobins B chain-like (LOC107169503), mRNA	3.3964e-155	Unknown protein	NULL
1X_vs_62H2	MYZPE13164_G006_v1.0_000137280	4.4885	2.16623	1.10296e-10	2.00498e-09			Neurofilament heavy polypeptide	NULL
1X_vs_62H2	MYZPE13164_G006_v1.0_000002280	4.4778	2.16279	1.93824e-09	2.83298e-08			Inositol-trisphosphate 3-kinase B-like Protein	GO:0016310|GO:0008440|GO:0016301
1X_vs_62H2	MYZPE13164_G006_v1.0_000159130	4.45574	2.15566	3.24941e-11	6.40176e-10	PREDICTED: Acyrthosiphon pisum uncharacterized LOC100167634 (LOC100167634), transcript variant X3, mRNA	2.99874e-132	Juvenile hormone-inducible protein 26-like protein	NULL
1X_vs_62H2	MYZPE13164_G006_v1.0_000011520	4.4496	2.15368	1.21844e-05	8.5743e-05			Zinc finger protein 26	GO:0003676|GO:0046872
1X_vs_62H2	MYZPE13164_G006_v1.0_000111630	4.43861	2.15011	1.23144e-18	5.50381e-17			Uridine 5'-monophosphate synthase	GO:0005875|GO:0044205|GO:0008152|GO:0016829|GO:0004588|GO:0016740|GO:0016831|GO:0016757|GO:0030431|GO:0009116|GO:0003824|GO:0006207|GO:0004590|GO:0006221
1X_vs_62H2	MYZPE13164_G006_v1.0_000007710	4.41586	2.1427	1.53123e-06	1.3113e-05	Acyrthosiphon pisum mRNA, clone: ACI0AAF36YH12, full-insert cDNA sequence based on ESTs (5'-EST:ACI0AAF36YH12AAM2, 3'-EST ACI2AAF6YI11BBM1)	0	Cathepsin B	GO:0006508|GO:0008234
1X_vs_62H2	MYZPE13164_G006_v1.0_000072580	4.38476	2.1325	1.08777e-15	3.78305e-14	PREDICTED: Acyrthosiphon pisum very-long-chain 3-oxoacyl-CoA reductase-B (LOC100165431), mRNA	0	Steroid dehydrogenase, putative	GO:0004303|GO:0055114|GO:0016020|GO:0016021|GO:0016491
1X_vs_62H2	MYZPE13164_G006_v1.0_000083270	4.37009	2.12766	4.26551e-05	0.00026454	PREDICTED: Acyrthosiphon pisum integrator complex subunit 10 (LOC100167362), transcript variant X2, mRNA	0	Integrator complex subunit 10	GO:0032039|GO:0016180
1X_vs_62H2	MYZPE13164_G006_v1.0_000059350	4.36271	2.12522	6.14436e-09	8.24534e-08			Transmembrane protein FAM155B	GO:0016021|GO:0016020
1X_vs_62H2	MYZPE13164_G006_v1.0_000135280	4.35889	2.12396	5.22459e-12	1.14391e-10	PREDICTED: Diuraphis noxia uncharacterized LOC107172177 (LOC107172177), mRNA	3.94306e-114	Cytosolic carboxypeptidase-like protein 5	GO:0006508|GO:0004181|GO:0004180|GO:0008270
1X_vs_62H2	MYZPE13164_G006_v1.0_000135790	4.35843	2.12381	1.13005e-07	1.21739e-06			Unknown protein	NULL
1X_vs_62H2	MYZPE13164_G006_v1.0_000122370	4.35619	2.12307	0.000553171	0.00251074	Acyrthosiphon pisum cuticular protein 19 (cp19), mRNA	0	ACYPI004893 protein	GO:0042302
1X_vs_62H2	MYZPE13164_G006_v1.0_000011130	4.34424	2.1191	1.40162e-05	9.73039e-05			Zinc finger protein	NULL
1X_vs_62H2	MYZPE13164_G006_v1.0_000102430	4.33686	2.11665	1.28203e-10	2.29576e-09	PREDICTED: Diuraphis noxia small conductance calcium-activated potassium channel protein (LOC107174167), transcript variant X4, mRNA	1.46683e-143	Unknown protein	NULL
1X_vs_62H2	MYZPE13164_G006_v1.0_000054860	4.33067	2.11459	9.43841e-07	8.45782e-06	Acyrthosiphon pisum BAC VMRC38-20-A9 (Benaroya Research Institute VMRC38 Acrythosiphon pisum (Pea Aphid) BAC library) complete sequence	1.28652e-53	Unknown protein	NULL
1X_vs_62H2	MYZPE13164_G006_v1.0_000106410	4.32905	2.11405	2.95666e-11	5.87217e-10	PREDICTED: Diuraphis noxia esterase E4-like (LOC107164181), transcript variant X4, mRNA	0	Carboxylic ester hydrolase	GO:0016787
1X_vs_62H2	MYZPE13164_G006_v1.0_000056750	4.30408	2.1057	5.0811e-23	3.23278e-21	PREDICTED: Diuraphis noxia uncharacterized LOC107162043 (LOC107162043), mRNA	0	Dehydrogenase/reductase SDR family member 7C-B	GO:0016020|GO:0016021
1X_vs_62H2	MYZPE13164_G006_v1.0_000116420	4.29654	2.10317	9.29848e-15	2.85612e-13			Down syndrome cell adhesion molecule protein	GO:0016021|GO:0016020
1X_vs_62H2	MYZPE13164_G006_v1.0_000048460	4.28443	2.0991	0.00367165	0.0128811	PREDICTED: Acyrthosiphon pisum uncharacterized protein DDB_G0287625-like (LOC103310345), mRNA	1.60009e-61	Unknown protein	NULL
1X_vs_62H2	MYZPE13164_G006_v1.0_000117290	4.27692	2.09657	2.2223e-28	1.98648e-26	PREDICTED: Acyrthosiphon pisum homeobox protein caupolican (LOC100169212), transcript variant X2, mRNA	0	Homeobox protein araucan-like Protein	GO:0003677|GO:0043565|GO:0005634|GO:0006355
1X_vs_62H2	MYZPE13164_G006_v1.0_000118610	4.26518	2.09261	2.20001e-19	1.04825e-17	PREDICTED: Diuraphis noxia uncharacterized LOC107163111 (LOC107163111), mRNA	0	Juvenile hormone-inducible protein	NULL
1X_vs_62H2	MYZPE13164_G006_v1.0_000129410	4.26135	2.09131	9.69874e-08	1.06176e-06	PREDICTED: Acyrthosiphon pisum NK1 transcription factor-related protein 2-like (LOC100575915), mRNA	0	Nk homeobox protein	GO:0005634|GO:0006355|GO:0003677|GO:0043565
1X_vs_62H2	MYZPE13164_G006_v1.0_000032510	4.24719	2.08651	2.11025e-05	0.000141153			Unknown protein	NULL
1X_vs_62H2	MYZPE13164_G006_v1.0_000110510	4.23931	2.08383	2.83308e-10	4.75817e-09	PREDICTED: Acyrthosiphon pisum laminin subunit beta-1 (LOC100159769), mRNA	1.64229e-87	Unknown protein	NULL
1X_vs_62H2	MYZPE13164_G006_v1.0_000039850	4.23721	2.08311	1.56852e-10	2.74962e-09			Glucose dehydrogenase (FAD, quinone)	GO:0050660|GO:0055114|GO:0016614|GO:0016491
1X_vs_62H2	MYZPE13164_G006_v1.0_000035080	4.21189	2.07447	1.56389e-16	5.93508e-15	PREDICTED: Acyrthosiphon pisum cAMP-specific 3',5'-cyclic phosphodiesterase-like (LOC100574952), mRNA	0	cAMP-specific 3',5'-cyclic phosphodiesterase, isoform I	GO:0007614|GO:0045475|GO:0010738|GO:0007613|GO:0008355|GO:0040040|GO:0048477|GO:0048675|GO:0008306|GO:0046331|GO:0009187|GO:0007611|GO:0000003|GO:0004114|GO:0007623|GO:0007617|GO:0007619|GO:0016787|GO:0007165|GO:0007268|GO:0006198|GO:0046958|GO:0019933|GO
1X_vs_62H2	MYZPE13164_G006_v1.0_000183790	4.19967	2.07028	1.70478e-14	5.03796e-13	PREDICTED: Diuraphis noxia vitelline membrane protein Vm26Ab-like (LOC107167821), mRNA	0	ACYPI002442 protein	NULL
1X_vs_62H2	MYZPE13164_G006_v1.0_000155540	4.18577	2.06549	2.24996e-41	3.57876e-39	PREDICTED: Diuraphis noxia nesprin-1-like (LOC107170022), mRNA	0	Nesprin-1	GO:0003779|GO:0090286|GO:0034993|GO:0051015|GO:0005635
1X_vs_62H2	MYZPE13164_G006_v1.0_000161570	4.16343	2.05777	1.54097e-05	0.000105958	PREDICTED: Acyrthosiphon pisum actin-like protein 6A (LOC100160156), mRNA	0	Actin-like protein 6A	GO:0006281|GO:0031011|GO:0006355|GO:0035267|GO:0006338
1X_vs_62H2	MYZPE13164_G006_v1.0_000174360	4.15483	2.05479	5.53412e-05	0.000332539			Unknown protein	NULL
1X_vs_62H2	MYZPE13164_G006_v1.0_000165310	4.13959	2.04949	3.53985e-06	2.79264e-05			Transposase	NULL
1X_vs_62H2	MYZPE13164_G006_v1.0_000111210	4.11582	2.04118	2.10329e-08	2.60886e-07			Unknown protein	NULL
1X_vs_62H2	MYZPE13164_G006_v1.0_000118900	4.1049	2.03735	4.71152e-06	3.62187e-05	PREDICTED: Acyrthosiphon pisum pancreatic lipase-related protein 2-like (LOC100168690), mRNA	0	Pancreatic triacylglycerol lipase	GO:0052689|GO:0005576
1X_vs_62H2	MYZPE13164_G006_v1.0_000089950	4.1014	2.03612	1.09655e-24	7.90684e-23	PREDICTED: Acyrthosiphon pisum heat shock protein 67B2-like (LOC100167746), transcript variant X5, mRNA	4.07166e-128	Thiosulfate sulfurtransferase/rhodanese domain-containing protein 3	GO:0016740
1X_vs_62H2	MYZPE13164_G006_v1.0_000037550	4.07951	2.0284	9.62949e-07	8.61477e-06	PREDICTED: Acyrthosiphon pisum zinc transporter ZIP1-like (LOC100168760), mRNA	0	Zinc transporter ZIP1	GO:0016021|GO:0055085|GO:0030001|GO:0016020|GO:0046873
1X_vs_62H2	MYZPE13164_G006_v1.0_000188970	4.07312	2.02614	5.43934e-25	3.97513e-23			UvrABC system protein B	NULL
1X_vs_62H2	MYZPE13164_G006_v1.0_000122340	4.06416	2.02296	1.44677e-05	0.000100245	Acyrthosiphon pisum cuticular protein 23 (cp23), mRNA &gt;gi|239788082|dbj|AK340066.1| Acyrthosiphon pisum ACYPI008570 mRNA, clone: 406K5, complete cds, full-insert cDNA sequence based on the ESTs (5'-EST:FF311504, 3'-EST:FF313241)	0	ACYPI004810 protein	GO:0042302
1X_vs_62H2	MYZPE13164_G006_v1.0_000051080	4.04814	2.01726	5.51598e-06	4.17793e-05	PREDICTED: Acyrthosiphon pisum uncharacterized LOC100573750 (LOC100573750), mRNA	0	Unknown protein	NULL
1X_vs_62H2	MYZPE13164_G006_v1.0_000137980	4.00977	2.00352	3.37775e-29	3.14946e-27	PREDICTED: Acyrthosiphon pisum uncharacterized LOC100168264 (LOC100168264), mRNA	0	F-box/LRR-repeat protein 14	NULL
1X_vs_62H2	MYZPE13164_G006_v1.0_000199090	4.00392	2.00141	4.17061e-05	0.0002591			Unknown protein	NULL
1X_vs_62H2	MYZPE13164_G006_v1.0_000130510	4.00205	2.00074	8.7552e-15	2.6979e-13	PREDICTED: Acyrthosiphon pisum homeobox protein abdominal-A homolog (LOC100162565), transcript variant X2, mRNA	0	Homeobox protein abdominal-B	GO:0003677|GO:0043565|GO:0006355
1X_vs_62H2	MYZPE13164_G006_v1.0_000167280	4.00066	2.00024	7.22395e-09	9.62245e-08	PREDICTED: Acyrthosiphon pisum cuticle protein 19-like (LOC107884997), mRNA	1.919e-162	ACYPI004893 protein	GO:0042302
1X_vs_62H2	MYZPE13164_G006_v1.0_000060980	3.99929	1.99974	4.75442e-11	9.16645e-10			Unknown protein	NULL
1X_vs_62H2	MYZPE13164_G006_v1.0_000008470	3.99456	1.99804	3.39591e-07	3.33003e-06	PREDICTED: Acyrthosiphon pisum innexin inx1 (LOC100163012), mRNA	0	Innexin	GO:0016021|GO:0006811|GO:0005921|GO:0006810|GO:0016020|GO:0030054|GO:0005886
1X_vs_62H2	MYZPE13164_G006_v1.0_000165490	3.98265	1.99373	2.81203e-08	3.39074e-07	PREDICTED: Acyrthosiphon pisum transcription factor SOX-2-like (LOC100165687), transcript variant X3, mRNA	0	Transcription factor Sox-14-like protein	NULL
1X_vs_62H2	MYZPE13164_G006_v1.0_000186930	3.98058	1.99298	1.23099e-10	2.22278e-09	PREDICTED: Acyrthosiphon pisum extracellular matrix-binding protein ebh-like (LOC107883062), mRNA	0	Unknown protein	NULL
1X_vs_62H2	MYZPE13164_G006_v1.0_000108030	3.93666	1.97697	1.88035e-19	8.99903e-18	PREDICTED: Acyrthosiphon pisum facilitated trehalose transporter Tret1 (LOC100575141), mRNA	0	Sugar transporter	GO:0022857|GO:0016020|GO:0016021|GO:0005215|GO:0008643|GO:0055085
1X_vs_62H2	MYZPE13164_G006_v1.0_000034210	3.92622	1.97314	2.87445e-09	4.08006e-08			Nucleic-acid-binding protein from transposon X-element	GO:0003676|GO:0008270
1X_vs_62H2	MYZPE13164_G006_v1.0_000125270	3.87961	1.95591	5.76313e-19	2.67528e-17	PREDICTED: Acyrthosiphon pisum mucin-12 (LOC100573736), mRNA	0	Protease m1 zinc metalloprotease	GO:0008270|GO:0006508|GO:0016021|GO:0008237|GO:0008233|GO:0016020|GO:0004252
1X_vs_62H2	MYZPE13164_G006_v1.0_000159730	3.87375	1.95373	6.11294e-15	1.92202e-13	PREDICTED: Acyrthosiphon pisum T-cell leukemia homeobox protein 3 (LOC100573073), mRNA	0	T-cell leukemia homeobox protein, putative	GO:0005634|GO:0006355|GO:0003677|GO:0043565
1X_vs_62H2	MYZPE13164_G006_v1.0_000100520	3.8569	1.94744	5.01887e-10	8.13854e-09	PREDICTED: Acyrthosiphon pisum histone H1A, sperm-like (LOC100574891), mRNA	5.55013e-149	Histone H1	GO:0006334|GO:0003677|GO:0000786|GO:0005634|GO:0005694
1X_vs_62H2	MYZPE13164_G006_v1.0_000112530	3.84763	1.94397	4.46138e-11	8.61684e-10	PREDICTED: Acyrthosiphon pisum NADH-cytochrome b5 reductase (LOC100167071), transcript variant X1, mRNA	0	NADH-cytochrome b5 reductase	GO:0004128|GO:0016491|GO:0055114
1X_vs_62H2	MYZPE13164_G006_v1.0_000124780	3.84673	1.94363	7.15436e-06	5.31102e-05	PREDICTED: Acyrthosiphon pisum esterase E4 (LOC100168479), transcript variant X2, mRNA	4.36837e-92	Carboxylic ester hydrolase	GO:0016787
1X_vs_62H2	MYZPE13164_G006_v1.0_000029870	3.84442	1.94277	1.10715e-18	4.96887e-17			GTP-binding protein 5	GO:0005525|GO:0000287|GO:0003924
1X_vs_62H2	MYZPE13164_G006_v1.0_000159140	3.83583	1.93954	1.85809e-22	1.12274e-20	PREDICTED: Acyrthosiphon pisum uncharacterized LOC100575630 (LOC100575630), mRNA	0	Juvenile hormone-inducible protein	NULL
1X_vs_62H2	MYZPE13164_G006_v1.0_000198050	3.82212	1.93437	5.28266e-11	1.01307e-09	Acyrthosiphon pisum dopamine N-acetyltransferase-like (LOC100572452), mRNA	0	Arylalkylamine N-acetyltransferase 4 isoform A	GO:0016740|GO:0008080
1X_vs_62H2	MYZPE13164_G006_v1.0_000163660	3.77763	1.91748	5.80989e-18	2.48378e-16	PREDICTED: Acyrthosiphon pisum ribosome biogenesis protein WDR12 homolog (LOC100159258), mRNA	0	UDP-glucuronosyltransferase	GO:0016757|GO:0016021|GO:0016758|GO:0016740|GO:0008152|GO:0015020|GO:0016020
1X_vs_62H2	MYZPE13164_G006_v1.0_000007450	3.77044	1.91473	2.04448e-25	1.54637e-23	PREDICTED: Acyrthosiphon pisum alpha,alpha-trehalose-phosphate synthase [UDP-forming] (LOC100165203), transcript variant X1, mRNA	0	Trehalose-6-phosphate synthase 1	GO:0005992|GO:0003824
1X_vs_62H2	MYZPE13164_G006_v1.0_000077750	3.76581	1.91296	2.58786e-07	2.59891e-06	PREDICTED: Acyrthosiphon pisum protein tiptop (LOC100159043), transcript variant X1, mRNA	0	Unknown protein	NULL
1X_vs_62H2	MYZPE13164_G006_v1.0_000201890	3.76068	1.91099	1.27529e-30	1.3263e-28	PREDICTED: Acyrthosiphon pisum gamma-glutamyltranspeptidase 1 (LOC100162774), transcript variant X1, mRNA	0	Gamma-glutamyltranspeptidase 1	GO:0016021|GO:0016020|GO:0006749|GO:0003840
1X_vs_62H2	MYZPE13164_G006_v1.0_000045420	3.71382	1.8929	4.37479e-47	8.4496e-45			Carboxylic ester hydrolase	GO:0016787
1X_vs_62H2	MYZPE13164_G006_v1.0_000057120	3.70391	1.88905	2.21245e-06	1.8295e-05			Tigger transposable element-derived protein 6-like protein	GO:0003676
1X_vs_62H2	MYZPE13164_G006_v1.0_000002020	3.69159	1.88424	2.35733e-21	1.31427e-19	Acyrthosiphon pisum uncharacterized LOC100162111 (LOC100162111), mRNA &gt;gi|239791412|dbj|AK341950.1| Acyrthosiphon pisum ACYPI003287 mRNA, clone: 189A15, complete cds, full-insert cDNA sequence based on the ESTs (5'-EST:EX639891, 3'-EST:EX641411)	0	ACYPI003287 protein	NULL
1X_vs_62H2	MYZPE13164_G006_v1.0_000175230	3.68762	1.88269	1.98336e-08	2.46575e-07			Unknown protein	NULL
1X_vs_62H2	MYZPE13164_G006_v1.0_000189930	3.68059	1.87994	6.20549e-29	5.68802e-27			ACYPI008389 protein	NULL
1X_vs_62H2	MYZPE13164_G006_v1.0_000103810	3.67228	1.87667	5.35462e-15	1.69344e-13	PREDICTED: Acyrthosiphon pisum cuticle protein-like (LOC100160737), transcript variant X1, mRNA	2.07604e-81	ACYPI002011 protein	NULL
1X_vs_62H2	MYZPE13164_G006_v1.0_000143790	3.6629	1.87299	2.19338e-25	1.64747e-23	PREDICTED: Acyrthosiphon pisum sugar transporter ERD6-like 9 (LOC103308628), mRNA	0	Facilitated trehalose transporter Tret1	GO:0016020|GO:0022857|GO:0022891|GO:0055085|GO:0016021|GO:0005215
1X_vs_62H2	MYZPE13164_G006_v1.0_000188630	3.65271	1.86897	1.91668e-13	5.03174e-12	PREDICTED: Diuraphis noxia tropomyosin (LOC107168264), transcript variant X13, mRNA	0	Tropomyosin	NULL
1X_vs_62H2	MYZPE13164_G006_v1.0_000172320	3.64446	1.86571	1.3406e-12	3.22939e-11			Unknown protein	NULL
1X_vs_62H2	MYZPE13164_G006_v1.0_000096090	3.63509	1.86199	9.51317e-12	2.01359e-10	PREDICTED: Diuraphis noxia heat shock protein 68-like (LOC107168869), mRNA	0	Heat shock protein 70 A1	GO:0005524|GO:0000166
1X_vs_62H2	MYZPE13164_G006_v1.0_000118560	3.62182	1.85672	8.2617e-06	6.04591e-05	PREDICTED: Acyrthosiphon pisum Down syndrome cell adhesion molecule-like protein Dscam2 (LOC100163371), transcript variant X4, mRNA	5.83538e-152	Down syndrome cell adhesion molecule 2, isoform L	GO:0016021|GO:0016020
1X_vs_62H2	MYZPE13164_G006_v1.0_000018200	3.61613	1.85445	4.25725e-14	1.18983e-12	PREDICTED: Diuraphis noxia DNA N6-methyl adenine demethylase (LOC107165165), transcript variant X2, mRNA	0	Transcription factor Maf	GO:0043565|GO:0003677|GO:0006355|GO:0003700|GO:0005634|GO:0006351
1X_vs_62H2	MYZPE13164_G006_v1.0_000159090	3.61475	1.8539	1.78287e-13	4.70329e-12			Juvenile hormone-inducible protein	NULL
1X_vs_62H2	MYZPE13164_G006_v1.0_000152050	3.6021	1.84884	1.24114e-05	8.70003e-05	PREDICTED: Acyrthosiphon pisum muscle M-line assembly protein unc-89 (LOC100169177), mRNA	1.36635e-99	Unknown protein	NULL
1X_vs_62H2	MYZPE13164_G006_v1.0_000026800	3.5922	1.84487	6.69472e-20	3.26172e-18			Max dimerization protein 1	GO:0046983
1X_vs_62H2	MYZPE13164_G006_v1.0_000108020	3.55745	1.83084	1.04987e-08	1.36483e-07	PREDICTED: Acyrthosiphon pisum facilitated trehalose transporter Tret1-like (LOC100575565), mRNA	0	Facilitated trehalose transporter Tret1-2-like	GO:0016020|GO:0022857|GO:0055085|GO:0005215|GO:0016021
1X_vs_62H2	MYZPE13164_G006_v1.0_000068520	3.55739	1.83082	0.00031409	0.00153789	PREDICTED: Acyrthosiphon pisum maltase 1-like (LOC100161946), mRNA	0	Maltase 1	GO:0004558|GO:0016798|GO:0032450|GO:0016787|GO:0000023|GO:0008152|GO:0005975|GO:0003824
1X_vs_62H2	MYZPE13164_G006_v1.0_000186480	3.55544	1.83003	1.27006e-18	5.65309e-17	PREDICTED: Acyrthosiphon pisum UDP-glucuronosyltransferase 2B15 (LOC100169323), mRNA	0	UDP-glucuronosyltransferase	GO:0016757|GO:0016021|GO:0016758|GO:0016740|GO:0008152|GO:0015020|GO:0016020
1X_vs_62H2	MYZPE13164_G006_v1.0_000162710	3.55443	1.82962	1.50021e-10	2.6442e-09	PREDICTED: Acyrthosiphon pisum plexin-A1-like (LOC100164931), mRNA	0	Plexin A4, B	GO:0016021|GO:0007165|GO:0071526|GO:0016020|GO:0017154
1X_vs_62H2	MYZPE13164_G006_v1.0_000037740	3.54253	1.82478	1.83562e-24	1.31484e-22	PREDICTED: Diuraphis noxia homeobox protein vnd-like (LOC107163623), transcript variant X1, mRNA	0	Homeobox protein NK-2, putative	GO:0043565|GO:0004000|GO:0003677|GO:0006355|GO:0016787|GO:0005634
1X_vs_62H2	MYZPE13164_G006_v1.0_000087080	3.52138	1.81614	4.09365e-34	5.14848e-32	PREDICTED: Acyrthosiphon pisum N-acetyltransferase 6 (LOC100167155), transcript variant X9, mRNA	1.01969e-103	N-acetyltransferase 6	GO:0008080|GO:0016740
1X_vs_62H2	MYZPE13164_G006_v1.0_000079410	3.50895	1.81104	3.90968e-07	3.78917e-06			Maker589	NULL
1X_vs_62H2	MYZPE13164_G006_v1.0_000127530	3.50876	1.81096	0.000612183	0.0027395	PREDICTED: Diuraphis noxia proline-rich protein 4-like (LOC107163928), mRNA	0	Zinc finger protein 512B	NULL
1X_vs_62H2	MYZPE13164_G006_v1.0_000171800	3.49958	1.80718	0.00468794	0.0157784	PREDICTED: Acyrthosiphon pisum maltase 1-like (LOC100161946), mRNA	0	Maltase 1	GO:0004558|GO:0016798|GO:0016787|GO:0032450|GO:0000023|GO:0008152|GO:0003824|GO:0005975
1X_vs_62H2	MYZPE13164_G006_v1.0_000186090	3.49611	1.80575	3.21767e-07	3.17266e-06	PREDICTED: Acyrthosiphon pisum L-xylulose reductase (LOC100169170), transcript variant X3, mRNA	0	ACYPI000088 protein	GO:0055114|GO:0016491
1X_vs_62H2	MYZPE13164_G006_v1.0_000114500	3.49244	1.80424	8.9138e-05	0.000509845			Pancreatic triacylglycerol lipase	GO:0005576|GO:0052689|GO:0008970|GO:0006629
1X_vs_62H2	MYZPE13164_G006_v1.0_000116630	3.49129	1.80376	3.64534e-05	0.000229901	Acyrthosiphon pisum uncharacterized protein LOC100159063 (LOC100159063), mRNA	3.79492e-142	ACYPI000472 protein	NULL
1X_vs_62H2	MYZPE13164_G006_v1.0_000168370	3.48071	1.79938	4.08094e-05	0.000253967	PREDICTED: Acyrthosiphon pisum uncharacterized LOC103309798 (LOC103309798), transcript variant X2, mRNA	0	Proton-coupled folate transporter	GO:0016021|GO:0055085|GO:0016020
1X_vs_62H2	MYZPE13164_G006_v1.0_000196450	3.47468	1.79688	0.000162614	0.000866849	Acyrthosiphon pisum BAC VMRC38-10-A5 (Benaroya Research Institute VMRC38 Acrythosiphon pisum (Pea Aphid) BAC library) complete sequence	1.73804e-126	Unknown protein	NULL
1X_vs_62H2	MYZPE13164_G006_v1.0_000165290	3.47314	1.79624	1.78875e-06	1.50796e-05	PREDICTED: Acyrthosiphon pisum elongation of very long chain fatty acids protein 4 (LOC100571500), transcript variant X5, mRNA	0	Elongation of very long chain fatty acids protein	GO:0102336|GO:0102337|GO:0016740|GO:0006633|GO:0006629|GO:0016021|GO:0006631|GO:0016020|GO:0102338
1X_vs_62H2	MYZPE13164_G006_v1.0_000077530	3.47177	1.79567	6.09522e-11	1.15457e-09	PREDICTED: Acyrthosiphon pisum homeobox protein six1 (LOC100160072), mRNA	0	Homeobox protein SIX1	GO:0003677|GO:0043565|GO:0005634|GO:0006355
1X_vs_62H2	MYZPE13164_G006_v1.0_000008490	3.47003	1.79495	3.29727e-15	1.07509e-13	PREDICTED: Acyrthosiphon pisum facilitated trehalose transporter Tret1 (LOC100166904), transcript variant X1, mRNA	0	Facilitated trehalose transporter Tret1	GO:0022857|GO:0016020|GO:0055085|GO:0016021|GO:0005215
1X_vs_62H2	MYZPE13164_G006_v1.0_000024000	3.46706	1.79371	1.85468e-13	4.88082e-12	PREDICTED: Acyrthosiphon pisum probable cytochrome P450 305a1 (LOC100168939), transcript variant X1, mRNA	0	Cytochrome P450	GO:0016705|GO:0055114|GO:0020037|GO:0005506
1X_vs_62H2	MYZPE13164_G006_v1.0_000058010	3.43708	1.78118	0.0008478	0.0036606	Sitobion avenae atypical seven-span transmembrane receptor mRNA, complete cds	0	Odorant receptor	GO:0007165|GO:0050911|GO:0004984|GO:0016021|GO:0005549|GO:0016020|GO:0007608|GO:0005886|GO:0050896|GO:0004871
1X_vs_62H2	MYZPE13164_G006_v1.0_000133090	3.43005	1.77823	3.12832e-15	1.02533e-13	Acyrthosiphon pisum cysteine dioxygenase-like (LOC100166473), mRNA	0	Cysteine dioxygenase type 1	GO:0051213|GO:0005506|GO:0016702|GO:0046872|GO:0055114
1X_vs_62H2	MYZPE13164_G006_v1.0_000016700	3.42507	1.77613	8.4824e-27	6.93731e-25	PREDICTED: Acyrthosiphon pisum plexin A3 (LOC100568670), mRNA	0	Plexin A4, B	GO:0016021|GO:0007165|GO:0071526|GO:0016020|GO:0017154
1X_vs_62H2	MYZPE13164_G006_v1.0_000132370	3.42389	1.77564	2.61941e-06	2.12859e-05			Transposase domain-containing protein	NULL
1X_vs_62H2	MYZPE13164_G006_v1.0_000111880	3.41908	1.77361	7.51691e-13	1.86475e-11	PREDICTED: Acyrthosiphon pisum uncharacterized LOC100161803 (LOC100161803), mRNA	0	Unknown protein	NULL
1X_vs_62H2	MYZPE13164_G006_v1.0_000001010	3.41409	1.7715	3.84408e-12	8.62606e-11	PREDICTED: Acyrthosiphon pisum ankyrin-1 (LOC100161325), mRNA	0	Ankyrin-2	GO:0008289|GO:0042157|GO:0007165|GO:0006869|GO:0005576
1X_vs_62H2	MYZPE13164_G006_v1.0_000028810	3.40805	1.76895	9.45681e-15	2.8894e-13			Low-density lipoprotein receptor-related protein 2	GO:0016020|GO:0005509|GO:0016021
1X_vs_62H2	MYZPE13164_G006_v1.0_000020860	3.40424	1.76733	2.41201e-14	6.97548e-13	PREDICTED: Diuraphis noxia uncharacterized LOC107169819 (LOC107169819), mRNA	0	MLN64 N-terminal domain-like	GO:0016021|GO:0016020
1X_vs_62H2	MYZPE13164_G006_v1.0_000156180	3.4011	1.766	8.63795e-05	0.000496958			Unknown protein	NULL
1X_vs_62H2	MYZPE13164_G006_v1.0_000189970	3.38394	1.7587	9.54384e-11	1.75257e-09	PREDICTED: Acyrthosiphon pisum putative LD carboxypeptidase (Ldca), transcript variant X4, mRNA	0	ACYPI009109 protein	NULL
1X_vs_62H2	MYZPE13164_G006_v1.0_000048220	3.37559	1.75514	5.99462e-05	0.000356448	PREDICTED: Acyrthosiphon pisum uncharacterized LOC100164067 (LOC100164067), transcript variant X1, mRNA	1.05332e-138	ACYPI010002 protein	NULL
1X_vs_62H2	MYZPE13164_G006_v1.0_000113250	3.37264	1.75388	5.64492e-05	0.00033807			ACYPI004958 protein	GO:0016020|GO:0016021
1X_vs_62H2	MYZPE13164_G006_v1.0_000080550	3.36623	1.75113	2.43311e-08	2.97026e-07			Unknown protein	NULL
1X_vs_62H2	MYZPE13164_G006_v1.0_000074670	3.36169	1.74918	8.8299e-14	2.39359e-12			Unknown protein	NULL
1X_vs_62H2	MYZPE13164_G006_v1.0_000000950	3.35703	1.74718	1.43788e-10	2.54953e-09	PREDICTED: Acyrthosiphon pisum homeobox protein SIX6 (LOC100159487), mRNA	0	Optix protein	GO:0003677|GO:0005634
1X_vs_62H2	MYZPE13164_G006_v1.0_000181600	3.3552	1.7464	1.64384e-16	6.19505e-15	PREDICTED: Acyrthosiphon pisum protein decapentaplegic (LOC100163532), transcript variant X2, mRNA	0	Protein decapentaplegic	GO:0005576|GO:0008083|GO:0040007
1X_vs_62H2	MYZPE13164_G006_v1.0_000158420	3.3547	1.74618	1.37851e-32	1.62065e-30	PREDICTED: Acyrthosiphon pisum flocculation protein FLO11 (LOC100166678), mRNA	0	Unknown protein	NULL
1X_vs_62H2	MYZPE13164_G006_v1.0_000094760	3.34968	1.74402	9.63741e-10	1.49553e-08			Unknown protein	NULL
1X_vs_62H2	MYZPE13164_G006_v1.0_000100910	3.32834	1.7348	0.000245557	0.00123647	PREDICTED: Diuraphis noxia zinc finger MYM-type protein 5-like (LOC107168721), mRNA	0	Zinc finger MYM-type protein	GO:0003676
1X_vs_62H2	MYZPE13164_G006_v1.0_000094570	3.32756	1.73446	8.08716e-05	0.000468612	PREDICTED: Acyrthosiphon pisum uncharacterized LOC103307938 (LOC103307938), mRNA	0	Zinc finger mym-type protein 1-like protein	GO:0003676|GO:0046983
1X_vs_62H2	MYZPE13164_G006_v1.0_000122560	3.31835	1.73047	0.000966258	0.00408085	PREDICTED: Acyrthosiphon pisum E3 ubiquitin-protein ligase RNF8-like (LOC100569137), mRNA	6.93545e-103	RING finger protein, putative	GO:0004842|GO:0032440|GO:0016567|GO:0008270|GO:0016491|GO:0055114|GO:0046872
1X_vs_62H2	MYZPE13164_G006_v1.0_000100330	3.28575	1.71622	3.98408e-06	3.11132e-05			Unknown protein	NULL
1X_vs_62H2	MYZPE13164_G006_v1.0_000195260	3.2783	1.71295	2.88999e-05	0.00018606	TPA_inf: Myzus persicae cathepsin B (catb-mp2) mRNA, complete cds	0	Cathepsin B	GO:0004197|GO:0008234|GO:0050790|GO:0006508
1X_vs_62H2	MYZPE13164_G006_v1.0_000076380	3.27648	1.71214	7.31957e-12	1.58021e-10	PREDICTED: Acyrthosiphon pisum mitochondrial ornithine transporter 1-like (LOC103309699), mRNA	0	Mitochondrial carrier protein	GO:0016021|GO:0006810|GO:0016020
1X_vs_62H2	MYZPE13164_G006_v1.0_000061320	3.26244	1.70595	3.5723e-09	4.98555e-08	PREDICTED: Acyrthosiphon pisum cationic amino acid transporter 2 (LOC100162367), mRNA	0	Cationic amino acid transporter 2	GO:0016021|GO:0003333|GO:0015171|GO:0016020
1X_vs_62H2	MYZPE13164_G006_v1.0_000147350	3.26013	1.70493	6.31545e-41	9.8997e-39			Glutathione S-transferase	GO:0016740
1X_vs_62H2	MYZPE13164_G006_v1.0_000016720	3.25327	1.70189	2.47849e-05	0.000162755			Unknown protein	NULL
1X_vs_62H2	MYZPE13164_G006_v1.0_000141210	3.25139	1.70106	2.94265e-15	9.67407e-14	PREDICTED: Diuraphis noxia uncharacterized LOC107165696 (LOC107165696), mRNA	0	tRNA pseudouridine synthase A	GO:0016020|GO:0016021
1X_vs_62H2	MYZPE13164_G006_v1.0_000148570	3.24672	1.69898	1.51564e-15	5.15509e-14	PREDICTED: Acyrthosiphon pisum maltase 2 (LOC100161507), transcript variant X1, mRNA	0	Maltase 2	GO:0008152|GO:0003824|GO:0005975|GO:0004558|GO:0016798|GO:0032450|GO:0016787|GO:0000023
1X_vs_62H2	MYZPE13164_G006_v1.0_000023460	3.24568	1.69852	3.84985e-05	0.000241391			Retrovirus-related Pol polyprotein from	GO:0003676|GO:0015074
1X_vs_62H2	MYZPE13164_G006_v1.0_000158150	3.24289	1.69728	2.48728e-06	2.03498e-05			Unknown protein	NULL
1X_vs_62H2	MYZPE13164_G006_v1.0_000025680	3.23741	1.69484	5.80094e-05	0.000346646	Acyrthosiphon pisum CG32214-like (LOC100162036), mRNA	3.48036e-118	ACYPI003217 protein	NULL
1X_vs_62H2	MYZPE13164_G006_v1.0_000106620	3.22448	1.68907	3.52239e-07	3.4478e-06	PREDICTED: Acyrthosiphon pisum glycine-rich RNA-binding protein 2-like (LOC100569707), transcript variant X1, mRNA	0	Unknown protein	NULL
1X_vs_62H2	MYZPE13164_G006_v1.0_000138880	3.2238	1.68876	4.462e-22	2.63721e-20	Acyrthosiphon pisum mRNA, clone: ACI0AAF22YP06, full-insert cDNA sequence based on ESTs (5'-EST:ACI0AAF22YP06AAM1, 3'-EST ACI2AAF4YK14BBM1)	0	Cuticular-like protein-3	NULL
1X_vs_62H2	MYZPE13164_G006_v1.0_000144050	3.22327	1.68852	1.41599e-13	3.80033e-12	PREDICTED: Acyrthosiphon pisum mucin-2 (LOC100572539), transcript variant X8, mRNA	0	Protease m1 zinc metalloprotease	GO:0008233|GO:0016020|GO:0008237|GO:0016021|GO:0006508|GO:0008270
1X_vs_62H2	MYZPE13164_G006_v1.0_000156720	3.22269	1.68827	5.84041e-07	5.474e-06	PREDICTED: Diuraphis noxia uncharacterized LOC107165085 (LOC107165085), mRNA	0	Dorsal-ventral patterning tolloid-like protein 1	GO:0016020|GO:0016021
1X_vs_62H2	MYZPE13164_G006_v1.0_000113350	3.22268	1.68826	1.92148e-08	2.39157e-07	PREDICTED: Acyrthosiphon pisum uncharacterized LOC100571991 (LOC100571991), mRNA	9.64951e-179	Unknown protein	NULL
1X_vs_62H2	MYZPE13164_G006_v1.0_000010920	3.20266	1.67927	0.00045364	0.00211118			ZNF333_0 protein	GO:0046872
1X_vs_62H2	MYZPE13164_G006_v1.0_000024970	3.19251	1.67469	8.53053e-27	6.93731e-25	PREDICTED: Acyrthosiphon pisum homeotic protein distal-less (LOC100574649), mRNA	0	Distal-less	GO:0003677|GO:0043565|GO:0005634|GO:0006355
1X_vs_62H2	MYZPE13164_G006_v1.0_000000420	3.19058	1.67382	0.000278229	0.00138106	PREDICTED: Acyrthosiphon pisum transcriptional regulator ERG homolog (LOC100158756), mRNA	0	DNA-binding protein D-ETS-6, putative	GO:0003677|GO:0043565|GO:0005634|GO:0003700|GO:0006355
1X_vs_62H2	MYZPE13164_G006_v1.0_000172240	3.18701	1.67221	8.95428e-08	9.86248e-07			Unknown protein	NULL
1X_vs_62H2	MYZPE13164_G006_v1.0_000086070	3.17822	1.66822	3.4614e-24	2.41538e-22	Myzus persicae RR1 cuticle protein 2 mRNA, complete cds	0	Cuticle protein 5	GO:0042302
1X_vs_62H2	MYZPE13164_G006_v1.0_000127980	3.17481	1.66667	1.041e-12	2.54738e-11	PREDICTED: Acyrthosiphon pisum protein escargot (LOC100165433), mRNA	0	Transcriptional repressor scratch 2	GO:0003676|GO:0046872
1X_vs_62H2	MYZPE13164_G006_v1.0_000171670	3.16598	1.66265	9.10561e-13	2.23325e-11			ACYPI009371 protein	NULL
1X_vs_62H2	MYZPE13164_G006_v1.0_000105370	3.1594	1.65965	1.48741e-10	2.62872e-09	PREDICTED: Acyrthosiphon pisum uncharacterized LOC100163384 (LOC100163384), mRNA	0	Unknown protein	NULL
1X_vs_62H2	MYZPE13164_G006_v1.0_000006540	3.14836	1.6546	5.50222e-16	1.99705e-14	PREDICTED: Acyrthosiphon pisum facilitated trehalose transporter Tret1-like (LOC100163428), mRNA	0	Facilitated trehalose transporter Tret1	GO:0022857|GO:0055085|GO:0016021|GO:0005215
1X_vs_62H2	MYZPE13164_G006_v1.0_000103820	3.12144	1.64221	6.23714e-22	3.64653e-20			ACYPI002011 protein	NULL
1X_vs_62H2	MYZPE13164_G006_v1.0_000144060	3.11669	1.64001	4.32596e-13	1.10614e-11	PREDICTED: Acyrthosiphon pisum aminopeptidase N (LOC100161622), mRNA	0	Protease m1 zinc metalloprotease	GO:0016020|GO:0008233|GO:0008270|GO:0006508|GO:0016021|GO:0008237
1X_vs_62H2	MYZPE13164_G006_v1.0_000117260	3.11198	1.63783	0.000489642	0.00225553	PREDICTED: Acyrthosiphon pisum uncharacterized LOC103309970 (LOC103309970), mRNA	3.77991e-109	Limulus clotting factor C	GO:0004252|GO:0006508
1X_vs_62H2	MYZPE13164_G006_v1.0_000150840	3.10006	1.6323	1.01509e-28	9.22621e-27			UDP-glucuronosyltransferase	GO:0015020|GO:0008152|GO:0016020|GO:0016021|GO:0016757|GO:0016740|GO:0016758
1X_vs_62H2	MYZPE13164_G006_v1.0_000116740	3.09948	1.63203	9.14913e-11	1.69447e-09	PREDICTED: Diuraphis noxia uncharacterized LOC107173195 (LOC107173195), mRNA	0	Unknown protein	NULL
1X_vs_62H2	MYZPE13164_G006_v1.0_000040690	3.09783	1.63126	2.53003e-06	2.06371e-05	PREDICTED: Acyrthosiphon pisum uncharacterized LOC100161017 (LOC100161017), mRNA	0	E3 ubiquitin-protein ligase	GO:0007275|GO:0004842|GO:0016567|GO:0008270|GO:0005634|GO:0006511|GO:0046872|GO:0016874
1X_vs_62H2	MYZPE13164_G006_v1.0_000157220	3.08761	1.62649	0.000154613	0.000829514	PREDICTED: Acyrthosiphon pisum FMRFamide-like neuropeptides 1 (LOC100572112), mRNA	0	FMRFamide	GO:0007218
1X_vs_62H2	MYZPE13164_G006_v1.0_000176290	3.07762	1.62182	1.06157e-10	1.93625e-09	PREDICTED: Acyrthosiphon pisum uncharacterized LOC100165032 (LOC100165032), mRNA	0	Unknown protein	NULL
1X_vs_62H2	MYZPE13164_G006_v1.0_000138990	3.07748	1.62175	9.14625e-28	7.91407e-26	PREDICTED: Acyrthosiphon pisum uncharacterized LOC100162365 (LOC100162365), transcript variant X2, mRNA	0	Unknown protein	NULL
1X_vs_62H2	MYZPE13164_G006_v1.0_000162270	3.07432	1.62027	1.00764e-07	1.09644e-06	PREDICTED: Acyrthosiphon pisum uncharacterized LOC100158767 (LOC100158767), mRNA	0	Alpha-tocopherol transfer	GO:0005622|GO:0005215|GO:0006810
1X_vs_62H2	MYZPE13164_G006_v1.0_000011900	3.06926	1.61789	2.15896e-17	8.7787e-16	PREDICTED: Acyrthosiphon pisum probable G-protein coupled receptor Mth-like 1 (LOC100167606), mRNA	0	G-protein coupled receptor Mth2	GO:0016020|GO:0007166|GO:0004930|GO:0007186|GO:0004888|GO:0016021
1X_vs_62H2	MYZPE13164_G006_v1.0_000141200	3.05667	1.61196	3.33601e-08	3.97382e-07	PREDICTED: Acyrthosiphon pisum facilitated trehalose transporter Tret1-like (LOC100169115), mRNA	0	Facilitated trehalose transporter Tret1	GO:0022857|GO:0016020|GO:0006810|GO:0055085|GO:0022891|GO:0005215|GO:0016021
1X_vs_62H2	MYZPE13164_G006_v1.0_000010410	3.05645	1.61185	1.7204e-30	1.75545e-28	PREDICTED: Acyrthosiphon pisum zinc finger protein Elbow-like (LOC100167572), mRNA	0	Zinc finger protein	GO:0046872|GO:0003676
1X_vs_62H2	MYZPE13164_G006_v1.0_000117340	3.05572	1.61151	1.45425e-08	1.86144e-07	PREDICTED: Acyrthosiphon pisum uncharacterized LOC103310381 (LOC103310381), mRNA	1.67786e-58	ACYPI38480 protein	NULL
1X_vs_62H2	MYZPE13164_G006_v1.0_000155850	3.03928	1.60373	6.19954e-07	5.77059e-06	PREDICTED: Acyrthosiphon pisum putative serine protease K12H4.7 (LOC100167468), transcript variant X4, mRNA	0	Thymus-specific serine protease	GO:0006508|GO:0008236|GO:0008233
1X_vs_62H2	MYZPE13164_G006_v1.0_000078080	3.03615	1.60224	6.91011e-24	4.67123e-22	Acyrthosiphon pisum mRNA, clone: ACI0AAB2YI03, full-insert cDNA sequence based on ESTs (5'-EST:ACI0AAB2YI03AAM1, 3'-EST ACI0AAB2YI03BBM1)	4.7969e-123	Fatty acid-binding protein	GO:0008289|GO:0005215|GO:0006810
1X_vs_62H2	MYZPE13164_G006_v1.0_000106840	3.03084	1.59972	1.26443e-07	1.34211e-06	PREDICTED: Acyrthosiphon pisum EF-hand domain-containing protein D2 homolog (LOC100569764), mRNA	9.76099e-175	EF-hand domain-containing protein D2 homolog	GO:0046872|GO:0007498|GO:0005886|GO:0005927|GO:0019233|GO:0005509
1X_vs_62H2	MYZPE13164_G006_v1.0_000069670	3.02791	1.59832	8.47189e-09	1.11204e-07			UDP-glucuronosyltransferase	GO:0016021|GO:0016757|GO:0016740|GO:0016758|GO:0008152|GO:0015020|GO:0016020
1X_vs_62H2	MYZPE13164_G006_v1.0_000160780	3.01641	1.59283	5.80566e-05	0.000346737	Acyrthosiphon pisum uncharacterized LOC100165558 (LOC100165558), mRNA	0	ACYPI006498 protein	NULL
1X_vs_62H2	MYZPE13164_G006_v1.0_000129730	3.01444	1.59189	1.45091e-05	0.000100468	PREDICTED: Acyrthosiphon pisum cuticle protein 65-like (LOC100575713), mRNA	0	Unknown protein	NULL
1X_vs_62H2	MYZPE13164_G006_v1.0_000200140	3.01007	1.5898	2.29929e-11	4.63977e-10			Zinc finger mym-type protein 1-like protein	GO:0003676|GO:0046983
1X_vs_62H2	MYZPE13164_G006_v1.0_000079030	3.0023	1.58607	1.66341e-17	6.89326e-16	PREDICTED: Acyrthosiphon pisum fatty acid synthase (LOC100166618), mRNA	0	Fatty acid synthase-like Protein	GO:0004314|GO:0004317|GO:0003824|GO:0004316|GO:0055114|GO:0008152|GO:0031177|GO:0016491|GO:0016740|GO:0016296|GO:0004313|GO:0004319|GO:0004320|GO:0004315|GO:0009058|GO:0016295|GO:0016297|GO:0004312|GO:0016788
1X_vs_62H2	MYZPE13164_G006_v1.0_000138870	2.99254	1.58137	1.66564e-08	2.09728e-07	PREDICTED: Acyrthosiphon pisum adhesive plaque matrix protein-like (LOC100167851), mRNA	0	Cuticular-like protein-3	NULL
1X_vs_62H2	MYZPE13164_G006_v1.0_000106610	2.98945	1.57988	5.85088e-13	1.4717e-11			ACYPI004394 protein	NULL
1X_vs_62H2	MYZPE13164_G006_v1.0_000065590	2.98748	1.57893	2.54702e-05	0.000166255	PREDICTED: Acyrthosiphon pisum homeobox protein goosecoid (LOC100162381), mRNA	0	Homeobox protein goosecoid	GO:0005634|GO:0006355|GO:0003677|GO:0043565
1X_vs_62H2	MYZPE13164_G006_v1.0_000113270	2.9846	1.57754	2.35644e-08	2.88971e-07	PREDICTED: Acyrthosiphon pisum cytochrome P450 4C1 (LOC100162179), transcript variant X3, mRNA	0	Cytochrome P450	GO:0016491|GO:0016021|GO:0016020|GO:0016705|GO:0055114|GO:0020037|GO:0005506|GO:0046872|GO:0004497
1X_vs_62H2	MYZPE13164_G006_v1.0_000129430	2.98174	1.57615	1.50472e-08	1.91444e-07	PREDICTED: Acyrthosiphon pisum homeobox protein HMX3 (LOC100575169), mRNA	0	Nk homeobox protein	GO:0005634|GO:0006355|GO:0003677|GO:0043565
1X_vs_62H2	MYZPE13164_G006_v1.0_000152460	2.98105	1.57582	9.26408e-12	1.96471e-10	PREDICTED: Acyrthosiphon pisum fork head domain transcription factor slp1-like (LOC100164522), mRNA	0	Fork head domain protein, putative	GO:0043565|GO:0003677|GO:0006357|GO:0000981|GO:0006355|GO:0003700|GO:0005634
1X_vs_62H2	MYZPE13164_G006_v1.0_000172770	2.97418	1.57249	1.20432e-05	8.49147e-05	PREDICTED: Acyrthosiphon pisum uncharacterized LOC103310381 (LOC103310381), mRNA	8.0874e-32	ACYPI38480 protein	NULL
1X_vs_62H2	MYZPE13164_G006_v1.0_000042320	2.97379	1.5723	2.36954e-15	7.88582e-14	PREDICTED: Acyrthosiphon pisum solute carrier family 26 member 10 (LOC100159835), transcript variant X1, mRNA	0	Sulfate transporter	GO:0008272|GO:0055085|GO:0016021|GO:0015116|GO:0006810|GO:0008271|GO:0016020|GO:1902358
1X_vs_62H2	MYZPE13164_G006_v1.0_000099540	2.97374	1.57228	2.79038e-14	8.0055e-13	PREDICTED: Acyrthosiphon pisum dyslexia susceptibility 1 candidate gene 1 protein homolog (LOC100166145), mRNA	0	D-aspartate oxidase	GO:0046416|GO:0016491|GO:0003884|GO:0071949|GO:0055114
1X_vs_62H2	MYZPE13164_G006_v1.0_000164720	2.97138	1.57113	2.60249e-31	2.81485e-29			Trehalose 6-phosphate synthase	GO:0005992|GO:0003824
1X_vs_62H2	MYZPE13164_G006_v1.0_000194090	2.97008	1.5705	2.3725e-11	4.77807e-10	Acyrthosiphon pisum gamma-glutamyl hydrolase-like (LOC100167343), mRNA	0	Gamma-glutamyl hydrolase	GO:0016787|GO:0003824|GO:0006508|GO:0008242|GO:0006541
1X_vs_62H2	MYZPE13164_G006_v1.0_000090040	2.96703	1.56902	2.45017e-11	4.89853e-10	PREDICTED: Acyrthosiphon pisum cathepsin B-like cysteine proteinase 4 (LOC100159943), mRNA	0	Cathepsin B	GO:0004197|GO:0008234|GO:0006508|GO:0050790
1X_vs_62H2	MYZPE13164_G006_v1.0_000029860	2.95914	1.56518	3.51557e-24	2.43746e-22	PREDICTED: Acyrthosiphon pisum uncharacterized LOC100166399 (LOC100166399), mRNA	0	Multiple epidermal growth factor-like domains protein 10	GO:0016021|GO:0016020
1X_vs_62H2	MYZPE13164_G006_v1.0_000079280	2.95664	1.56396	0.000892443	0.00382284	Acyrthosiphon pisum osiris 20-like (LOC100166262), mRNA	0	ACYPI007146 protein	NULL
1X_vs_62H2	MYZPE13164_G006_v1.0_000119590	2.95542	1.56336	1.61778e-11	3.32029e-10	PREDICTED: Acyrthosiphon pisum collagen alpha-1(XXIII) chain (LOC100575935), partial mRNA	9.14664e-104	Unknown protein	NULL
1X_vs_62H2	MYZPE13164_G006_v1.0_000086780	2.94502	1.55828	6.31124e-05	0.000374041	PREDICTED: Diuraphis noxia DNA-directed RNA polymerase II subunit RPB1-like (LOC107161408), mRNA	0	DNA-directed RNA polymerase subunit	GO:0005665|GO:0003677|GO:0016740|GO:0006366|GO:0006351|GO:0016779|GO:0003899
1X_vs_62H2	MYZPE13164_G006_v1.0_000050930	2.93622	1.55396	7.08682e-18	3.00592e-16	PREDICTED: Acyrthosiphon pisum UDP-glucuronosyltransferase 2B4-like (LOC100571874), transcript variant X4, mRNA	0	UDP-glucuronosyltransferase	GO:0015020|GO:0008152|GO:0016020|GO:0016757|GO:0016021|GO:0016758|GO:0016740
1X_vs_62H2	MYZPE13164_G006_v1.0_000159410	2.93599	1.55385	4.10784e-12	9.14206e-11			Unknown protein	NULL
1X_vs_62H2	MYZPE13164_G006_v1.0_000100030	2.93428	1.55301	1.58339e-07	1.63728e-06			Protein grainyhead-like protein	NULL
1X_vs_62H2	MYZPE13164_G006_v1.0_000060140	2.92289	1.5474	8.38694e-15	2.6067e-13	PREDICTED: Acyrthosiphon pisum homeotic protein Sex combs reduced-like (LOC100575340), mRNA	0	Sex combs reduced	GO:0007275|GO:0043565|GO:0003677|GO:0006355|GO:0003700|GO:0005634
1X_vs_62H2	MYZPE13164_G006_v1.0_000142750	2.91758	1.54477	0.0044593	0.0150866	Acyrthosiphon pisum cathepsin B-3483 (Catb-3483), mRNA	0	Cathepsin B	GO:0008234|GO:0006508
1X_vs_62H2	MYZPE13164_G006_v1.0_000078670	2.91675	1.54436	0.000203198	0.00105007			Xylosyltransferase oxt	GO:0016020|GO:0006024|GO:0005783|GO:0016740|GO:0050650|GO:0005794|GO:0016757|GO:0042732|GO:0016021|GO:0008375|GO:0015012|GO:0030206|GO:0030158|GO:0005789|GO:0000139
1X_vs_62H2	MYZPE13164_G006_v1.0_000084840	2.91533	1.54366	1.20225e-05	8.48244e-05			Unknown protein	NULL
1X_vs_62H2	MYZPE13164_G006_v1.0_000041730	2.91532	1.54365	8.52244e-10	1.33592e-08	PREDICTED: Acyrthosiphon pisum domeless 2 (LOC100163919), transcript variant X2, mRNA	0	Cytokine receptor	GO:0016021|GO:0016020
1X_vs_62H2	MYZPE13164_G006_v1.0_000164570	2.91486	1.54343	5.76357e-24	3.92068e-22	PREDICTED: Acyrthosiphon pisum bicaudal D-related protein homolog (LOC100166135), mRNA	0	Bicaudal D-related	NULL
1X_vs_62H2	MYZPE13164_G006_v1.0_000159180	2.91115	1.54159	4.73437e-26	3.68396e-24			Juvenile hormone-inducible protein 26	GO:0005575|GO:0045924|GO:0003674
1X_vs_62H2	MYZPE13164_G006_v1.0_000151670	2.89585	1.53399	0.000260288	0.00130096			DNA repair SWI5-like protein	NULL
1X_vs_62H2	MYZPE13164_G006_v1.0_000090920	2.88825	1.5302	5.12273e-05	0.000311803	PREDICTED: Acyrthosiphon pisum TWiK family of potassium channels protein 7-like (LOC100160366), transcript variant X1, mRNA	0	Unknown protein	NULL
1X_vs_62H2	MYZPE13164_G006_v1.0_000111610	2.88527	1.52871	3.42126e-06	2.70382e-05	PREDICTED: Diuraphis noxia uncharacterized LOC107165935 (LOC107165935), mRNA	0	ACYPI005979 protein	NULL
1X_vs_62H2	MYZPE13164_G006_v1.0_000094010	2.88412	1.52813	8.57132e-24	5.72268e-22	PREDICTED: Acyrthosiphon pisum mushroom body large-type Kenyon cell-specific protein 1 (LOC100161761), transcript variant X2, mRNA	0	Mushroom body large-type Kenyon cell-specific protein 1	GO:0003677
1X_vs_62H2	MYZPE13164_G006_v1.0_000056890	2.88317	1.52766	2.9903e-06	2.40112e-05	PREDICTED: Diuraphis noxia adhesion G protein-coupled receptor E2-like (LOC107162032), mRNA	0	G-protein coupled receptor, putative	GO:0004930|GO:0007186|GO:0004888|GO:0016021|GO:0016020|GO:0007166
1X_vs_62H2	MYZPE13164_G006_v1.0_000107900	2.88276	1.52745	2.82068e-10	4.74471e-09	PREDICTED: Acyrthosiphon pisum high affinity cationic amino acid transporter 1 (LOC100164454), mRNA	3.49889e-124	Cationic amino acid transporter	GO:0003333|GO:0016021|GO:0015171|GO:0016020
1X_vs_62H2	MYZPE13164_G006_v1.0_000087490	2.88043	1.52629	2.1861e-22	1.31361e-20	PREDICTED: Acyrthosiphon pisum cytochrome P450 4C1-like (LOC103310376), mRNA	0	Cytochrome p450	GO:0005506|GO:0046872|GO:0004497|GO:0016021|GO:0016491|GO:0055114|GO:0020037|GO:0016020|GO:0016705
1X_vs_62H2	MYZPE13164_G006_v1.0_000058710	2.87897	1.52555	0.000201876	0.00104423	PREDICTED: Acyrthosiphon pisum atrial natriuretic peptide receptor 3 (LOC100575680), mRNA	0	Guanylate cyclase	GO:0006182|GO:0016021|GO:0006468|GO:0016829|GO:0000166|GO:0004383|GO:0004672|GO:0005524|GO:0016020
1X_vs_62H2	MYZPE13164_G006_v1.0_000129570	2.87197	1.52204	1.05815e-09	1.61196e-08	PREDICTED: Diuraphis noxia radical S-adenosyl methionine domain-containing protein 2-like (LOC107164596), mRNA	0	Radical S-adenosyl methionine domain-containing protein 2-like Protein	GO:0005811|GO:0003824|GO:0051536|GO:0005789|GO:0051607
1X_vs_62H2	MYZPE13164_G006_v1.0_000158960	2.86975	1.52093	0.00304455	0.0109693			Zinc finger mym-type protein 1-like protein	GO:0046983|GO:0003676
1X_vs_62H2	MYZPE13164_G006_v1.0_000070750	2.86937	1.52073	6.40762e-10	1.02219e-08	PREDICTED: Acyrthosiphon pisum probable vesicular glutamate transporter eat-4 (LOC100569641), mRNA	0	Vesicular glutamate transporter 2	GO:0016020|GO:0055085|GO:0016021
1X_vs_62H2	MYZPE13164_G006_v1.0_000050980	2.86879	1.52044	2.35353e-13	6.11919e-12			UDP-glucuronosyltransferase	GO:0016021|GO:0016757|GO:0016758|GO:0016740|GO:0015020|GO:0008152|GO:0016020
1X_vs_62H2	MYZPE13164_G006_v1.0_000167400	2.86423	1.51815	2.05367e-06	1.71658e-05	PREDICTED: Acyrthosiphon pisum homeobox protein B-H1-like (LOC100571445), mRNA	0	Paired box protein Pax-6	GO:0007275|GO:0001745|GO:0003705|GO:0048749|GO:0045944|GO:0007628|GO:0016319|GO:0007420|GO:0040018|GO:0003677|GO:0043565|GO:0010906|GO:0008284|GO:0048036|GO:0030307|GO:0003700|GO:0043567|GO:0006355|GO:0048854|GO:0045893|GO:0007455|GO:0006351|GO:0043704|GO
1X_vs_62H2	MYZPE13164_G006_v1.0_000099420	2.86419	1.51813	0.000279921	0.00138818	Acyrthosiphon pisum uncharacterized protein LOC100159715 (LOC100159715), mRNA	8.19801e-120	ACYPI001065 protein	NULL
1X_vs_62H2	MYZPE13164_G006_v1.0_000081810	2.86007	1.51605	1.38784e-07	1.45454e-06			Unknown protein	NULL
1X_vs_62H2	MYZPE13164_G006_v1.0_000099440	2.85682	1.51441	1.77407e-10	3.0899e-09			UDP-glucuronosyltransferase	GO:0015020|GO:0008152|GO:0016020|GO:0016757|GO:0016021|GO:0016758|GO:0016740
1X_vs_62H2	MYZPE13164_G006_v1.0_000142710	2.85426	1.51312	7.24275e-15	2.26409e-13	Acyrthosiphon pisum cathepsin B-10270 (Catb-10270), mRNA	0	ACYPI000021 protein	GO:0008234|GO:0006508
1X_vs_62H2	MYZPE13164_G006_v1.0_000172670	2.85227	1.51211	4.17009e-19	1.94412e-17	Acyrthosiphon pisum short-chain dehydrogenase/reductase-like (LOC100162026), mRNA	0	Dehydrogenase/reductase SDR family member 11	NULL
1X_vs_62H2	MYZPE13164_G006_v1.0_000133070	2.84899	1.51045	3.95805e-05	0.000247458	PREDICTED: Diuraphis noxia general transcription factor II-I repeat domain-containing protein 2B-like (LOC107171957), mRNA	0	General transcription factor II-I repeat domain-containing protein 2	GO:0003676|GO:0046983
1X_vs_62H2	MYZPE13164_G006_v1.0_000141190	2.84699	1.50944	2.07197e-14	6.04054e-13	PREDICTED: Acyrthosiphon pisum sugar transporter ERD6-like 6 (LOC100160251), transcript variant X1, mRNA	0	Facilitated trehalose transporter Tret1	GO:0055085|GO:0005215|GO:0016021|GO:0022857
1X_vs_62H2	MYZPE13164_G006_v1.0_000047570	2.84561	1.50874	2.38579e-05	0.000157538	Acyrthosiphon pisum mRNA, clone: ACI0AAF10YK02, full-insert cDNA sequence based on ESTs (5'-EST:ACI0AAF10YK02AAM1, 3'-EST ACI2AAF2YB07BBM1)	0	Cuticle protein 6	GO:0042302
1X_vs_62H2	MYZPE13164_G006_v1.0_000203270	2.84125	1.50652	2.12914e-09	3.08697e-08			Unknown protein	NULL
1X_vs_62H2	MYZPE13164_G006_v1.0_000157130	2.83819	1.50497	3.73394e-14	1.05447e-12			Unknown protein	NULL
1X_vs_62H2	MYZPE13164_G006_v1.0_000133340	2.83543	1.50357	2.55332e-25	1.89155e-23	Acyrthosiphon pisum carboxypeptidase, vitellogenic-like (Cpvl), mRNA	0	Carboxypeptidase	GO:0004180|GO:0004185|GO:0016787|GO:0006508|GO:0008233
1X_vs_62H2	MYZPE13164_G006_v1.0_000090160	2.83338	1.50252	6.64839e-11	1.25715e-09	PREDICTED: Acyrthosiphon pisum probable phospholipid-transporting ATPase IM (LOC100161368), mRNA	0	Phospholipid-transporting ATPase	GO:0004012|GO:0046872|GO:0016787|GO:0000287|GO:0045332|GO:0005524|GO:0016020|GO:0015914|GO:0016021|GO:0000166
1X_vs_62H2	MYZPE13164_G006_v1.0_000102390	2.83037	1.50099	5.78528e-17	2.26716e-15	PREDICTED: Acyrthosiphon pisum D-2-hydroxyglutarate dehydrogenase, mitochondrial (LOC100158944), mRNA	0	D-2-hydroxyglutarate dehydrogenase, mitochondrial	GO:0050660|GO:0055114|GO:0016614|GO:0003824|GO:0016491
1X_vs_62H2	MYZPE13164_G006_v1.0_000056380	2.82611	1.49882	3.2296e-22	1.92991e-20			Limulus clotting factor C	GO:0004252|GO:0006508
1X_vs_62H2	MYZPE13164_G006_v1.0_000107810	2.8257	1.49861	8.28847e-06	6.05731e-05	PREDICTED: Acyrthosiphon pisum uncharacterized LOC103308258 (LOC103308258), mRNA	0	Cya protein	NULL
1X_vs_62H2	MYZPE13164_G006_v1.0_000015140	2.82505	1.49828	2.60388e-07	2.61257e-06	PREDICTED: Acyrthosiphon pisum alkaline phosphatase (LOC100169125), transcript variant X2, mRNA	0	Alkaline phosphatase	GO:0003824|GO:0016787|GO:0016311|GO:0016791|GO:0004035|GO:0008152
1X_vs_62H2	MYZPE13164_G006_v1.0_000044240	2.82466	1.49808	2.18338e-05	0.000145505			Ecdysone-induced protein 78C	GO:0003677|GO:0008270|GO:0043565|GO:0005634|GO:0003700|GO:0006355|GO:0003707|GO:0043401
1X_vs_62H2	MYZPE13164_G006_v1.0_000159190	2.818	1.49467	3.38261e-08	4.02047e-07	PREDICTED: Acyrthosiphon pisum uncharacterized LOC100167634 (LOC100167634), transcript variant X3, mRNA	0	Juvenile hormone-inducible protein	NULL
1X_vs_62H2	MYZPE13164_G006_v1.0_000096010	2.81799	1.49466	0.00834026	0.0256638	PREDICTED: Acyrthosiphon pisum BTB/POZ domain-containing protein KCTD8 (LOC100164534), mRNA	0	BTB/POZ domain-containing protein-1	GO:0051260
1X_vs_62H2	MYZPE13164_G006_v1.0_000159080	2.81107	1.49112	1.98649e-13	5.20067e-12	PREDICTED: Acyrthosiphon pisum uncharacterized LOC100164219 (LOC100164219), mRNA	0	Juvenile hormone-inducible protein	NULL
1X_vs_62H2	MYZPE13164_G006_v1.0_000004690	2.81031	1.49073	2.47985e-05	0.000162755	Acyrthosiphon pisum BAC VMRC38-10-A5 (Benaroya Research Institute VMRC38 Acrythosiphon pisum (Pea Aphid) BAC library) complete sequence	0	120.7 kDa protein in NOF-FB transposable element	NULL
1X_vs_62H2	MYZPE13164_G006_v1.0_000160510	2.79883	1.48482	7.35303e-19	3.35571e-17	PREDICTED: Acyrthosiphon pisum protein doublesex (LOC100575402), mRNA	0	Nuclear receptor subfamily 6 group A member	GO:0006351|GO:0005634|GO:0003700|GO:0006355|GO:0003677|GO:0008270|GO:0043565|GO:0046872
1X_vs_62H2	MYZPE13164_G006_v1.0_000178670	2.79098	1.48077	1.95568e-14	5.73243e-13	PREDICTED: Acyrthosiphon pisum UDP-glucuronosyltransferase 2A1 (LOC100161224), mRNA	0	UDP-glucuronosyltransferase	GO:0016020|GO:0008152|GO:0015020|GO:0016740|GO:0016758|GO:0016757|GO:0016021
1X_vs_62H2	MYZPE13164_G006_v1.0_000117980	2.79017	1.48035	3.24114e-09	4.54096e-08	PREDICTED: Diuraphis noxia uncharacterized LOC107165814 (LOC107165814), transcript variant X2, mRNA	0	ACYPI006605 protein	NULL
1X_vs_62H2	MYZPE13164_G006_v1.0_000063770	2.78528	1.47782	1.48775e-14	4.42074e-13	PREDICTED: Acyrthosiphon pisum probable multidrug resistance-associated protein lethal(2)03659 (LOC100161113), transcript variant X4, mRNA	0	Multidrug resistance-associated protein lethal(2)03659	GO:0042626|GO:0055085|GO:0016021|GO:0000166|GO:0006810|GO:0016887|GO:0016020|GO:0005524
1X_vs_62H2	MYZPE13164_G006_v1.0_000174040	2.78439	1.47736	4.63492e-10	7.58416e-09	PREDICTED: Diuraphis noxia major facilitator superfamily domain-containing protein 6-like (LOC107167811), transcript variant X2, mRNA	0	Major facilitator superfamily domain-containing protein 6-like Protein	GO:0016020|GO:0016021
1X_vs_62H2	MYZPE13164_G006_v1.0_000002210	2.78161	1.47592	5.54101e-05	0.000332768	PREDICTED: Acyrthosiphon pisum AT-rich binding protein-like (LOC100575255), mRNA	0	Paraquat-inducible protein A	GO:0016020|GO:0016021
1X_vs_62H2	MYZPE13164_G006_v1.0_000014130	2.77434	1.47214	0.000396386	0.0018804	PREDICTED: Acyrthosiphon pisum uncharacterized LOC100575145 (LOC100575145), ncRNA	1.26981e-20	Unknown protein	NULL
1X_vs_62H2	MYZPE13164_G006_v1.0_000137450	2.76875	1.46924	0.000241904	0.00121978	PREDICTED: Acyrthosiphon pisum homeobox protein Hox-B4a-like (LOC100572416), mRNA	0	Homeobox transcription factor	GO:0005634|GO:0006355|GO:0003677|GO:0043565
1X_vs_62H2	MYZPE13164_G006_v1.0_000131880	2.76868	1.4692	7.16586e-06	5.31591e-05	PREDICTED: Acyrthosiphon pisum uncharacterized LOC103309511 (LOC103309511), mRNA	0	THAP domain-containing protein 11	GO:0003676
1X_vs_62H2	MYZPE13164_G006_v1.0_000003560	2.76604	1.46782	0.000146226	0.000791186	PREDICTED: Acyrthosiphon pisum uncharacterized LOC100160987 (LOC100160987), mRNA	0	Zona pellucida domain-containing protein	GO:0016021|GO:0016020
1X_vs_62H2	MYZPE13164_G006_v1.0_000180780	2.76415	1.46684	7.44115e-13	1.85019e-11	PREDICTED: Acyrthosiphon pisum uncharacterized LOC100573202 (LOC100573202), transcript variant X2, mRNA	3.90354e-117	Unknown protein	NULL
1X_vs_62H2	MYZPE13164_G006_v1.0_000040500	2.76249	1.46597	2.27421e-07	2.29672e-06	PREDICTED: Acyrthosiphon pisum cuticle protein 7-like (LOC100164424), transcript variant X1, mRNA	9.51896e-165	Cuticle protein	GO:0042302
1X_vs_62H2	MYZPE13164_G006_v1.0_000151660	2.75842	1.46384	3.59951e-08	4.2549e-07	PREDICTED: Acyrthosiphon pisum TP53-regulated inhibitor of apoptosis 1-like (LOC100161422), transcript variant X3, mRNA	2.89773e-108	TP53-regulated inhibitor of apoptosis 1-like Protein	NULL
1X_vs_62H2	MYZPE13164_G006_v1.0_000168390	2.75791	1.46358	1.18144e-10	2.13687e-09			Proton-coupled folate transporter	GO:0016020|GO:0016021|GO:0055085
1X_vs_62H2	MYZPE13164_G006_v1.0_000119210	2.75419	1.46163	5.50082e-05	0.00033109	PREDICTED: Acyrthosiphon pisum RING finger protein PFF0165c-like (LOC100569481), mRNA	0	Transcription factor SPT20	GO:0000124|GO:1903506|GO:0003712
1X_vs_62H2	MYZPE13164_G006_v1.0_000169350	2.75381	1.46143	1.64724e-15	5.56766e-14	PREDICTED: Diuraphis noxia protein prickle-like (LOC107161677), mRNA	0	Protein prickle	GO:0007275|GO:0007164|GO:0001738|GO:0005886|GO:0005737|GO:0045185|GO:0009948|GO:0008270|GO:0001736|GO:0046872|GO:0001737|GO:0045184|GO:0007163|GO:0016020|GO:0045746|GO:0008104|GO:1902669|GO:0042067|GO:0045773|GO:0005515|GO:0016348
1X_vs_62H2	MYZPE13164_G006_v1.0_000106630	2.75339	1.46121	0.00297309	0.0107333	PREDICTED: Acyrthosiphon pisum uncharacterized LOC107884038 (LOC107884038), mRNA	8.97849e-177	Unknown protein	NULL
1X_vs_62H2	MYZPE13164_G006_v1.0_000044560	2.73786	1.45305	2.4161e-12	5.59584e-11	PREDICTED: Acyrthosiphon pisum acetyl-coenzyme A transporter 1 (LOC100169490), mRNA	0	Acetyl-coenzyme A transporter 1	GO:0015876|GO:0016020|GO:0008521|GO:0016021
1X_vs_62H2	MYZPE13164_G006_v1.0_000081870	2.72965	1.44872	1.05994e-22	6.58868e-21	PREDICTED: Acyrthosiphon pisum uncharacterized LOC100162662 (LOC100162662), transcript variant X1, mRNA	0	PDZ domain-containing protein 2	NULL
1X_vs_62H2	MYZPE13164_G006_v1.0_000101040	2.72925	1.44851	5.55564e-06	4.20502e-05	PREDICTED: Diuraphis noxia acyl-CoA Delta(11) desaturase-like (LOC107168294), mRNA	0	Acyl-CoA desaturase 3	GO:0055114|GO:0016020|GO:0016717|GO:0006629|GO:0016021|GO:0016491|GO:0006633
1X_vs_62H2	MYZPE13164_G006_v1.0_000112830	2.72738	1.44751	4.86734e-09	6.66395e-08	PREDICTED: Diuraphis noxia 5'-AMP-activated protein kinase subunit gamma-1 (LOC107164757), transcript variant X1, mRNA	5.16286e-143	Unknown protein	NULL
1X_vs_62H2	MYZPE13164_G006_v1.0_000162630	2.72641	1.447	0.000495815	0.00228007			Unknown protein	NULL
1X_vs_62H2	MYZPE13164_G006_v1.0_000145920	2.72624	1.44691	2.8826e-21	1.58265e-19	PREDICTED: Acyrthosiphon pisum beta-1,4-glucuronyltransferase 1 (LOC100159373), transcript variant X2, mRNA	0	N-acetyllactosaminide beta-1,3-N-acetylglucosaminyltransferase, putative	GO:0016020|GO:0016740|GO:0016757|GO:0016021|GO:0008532
1X_vs_62H2	MYZPE13164_G006_v1.0_000061360	2.7215	1.4444	8.4294e-20	4.08845e-18	Acyrthosiphon pisum high affinity cationic amino acid transporter 1-like (LOC100168178), mRNA &gt;gi|334884059|gb|HQ634684.1| Acyrthosiphon pisum isolate ACYPI008904 amino acid transporter mRNA, complete cds	0	Amino acid transporter	GO:0016020|GO:0015171|GO:0016021|GO:0003333
1X_vs_62H2	MYZPE13164_G006_v1.0_000183270	2.71876	1.44295	2.93463e-21	1.60308e-19	PREDICTED: Diuraphis noxia farnesol dehydrogenase-like (LOC107164395), transcript variant X2, mRNA	0	Dehydrogenase/reductase SDR family member 11	NULL
1X_vs_62H2	MYZPE13164_G006_v1.0_000190860	2.71711	1.44208	1.78004e-16	6.68504e-15			Unknown protein	NULL
1X_vs_62H2	MYZPE13164_G006_v1.0_000178370	2.71058	1.4386	0.00107473	0.00447285			Mitotic-spindle organizing protein 2A	NULL
1X_vs_62H2	MYZPE13164_G006_v1.0_000017390	2.70376	1.43496	6.40318e-18	2.72665e-16	PREDICTED: Diuraphis noxia uncharacterized LOC107164819 (LOC107164819), mRNA	0	Leucine-rich repeat-containing protein 15	NULL
1X_vs_62H2	MYZPE13164_G006_v1.0_000049700	2.69865	1.43224	1.46507e-16	5.57963e-15	PREDICTED: Acyrthosiphon pisum GATA-binding factor A (LOC100164123), transcript variant X3, mRNA	0	Transcription factor GATA-4	GO:0003700|GO:0005634|GO:0006355|GO:0008270|GO:0043565
1X_vs_62H2	MYZPE13164_G006_v1.0_000154620	2.69782	1.43179	8.79304e-22	5.03204e-20	PREDICTED: Acyrthosiphon pisum transcription factor Sp9 (LOC100167763), transcript variant X2, mRNA	0	Transcription factor Sp9	GO:0003676|GO:0046872
1X_vs_62H2	MYZPE13164_G006_v1.0_000074640	2.6976	1.43168	7.26501e-07	6.67049e-06			Unknown protein	NULL
1X_vs_62H2	MYZPE13164_G006_v1.0_000032220	2.6972	1.43146	1.33736e-15	4.60665e-14	PREDICTED: Acyrthosiphon pisum uncharacterized LOC103308432 (LOC103308432), mRNA	0	Tudor domain-containing protein 1	NULL
1X_vs_62H2	MYZPE13164_G006_v1.0_000131970	2.69185	1.4286	7.60799e-21	3.94335e-19	PREDICTED: Diuraphis noxia uncharacterized LOC107169753 (LOC107169753), transcript variant X1, mRNA	0	Proton-coupled amino acid transporter 1	NULL
1X_vs_62H2	MYZPE13164_G006_v1.0_000026730	2.68836	1.42672	9.8668e-16	3.46682e-14	PREDICTED: Acyrthosiphon pisum putative glutathione-specific gamma-glutamylcyclotransferase 2 (LOC100160035), mRNA	0	Cation transport regulator-like protein 1	NULL
1X_vs_62H2	MYZPE13164_G006_v1.0_000028350	2.67808	1.4212	2.9616e-10	4.94449e-09	PREDICTED: Acyrthosiphon pisum uncharacterized LOC100159791 (LOC100159791), mRNA	0	Cell wall protein DAN4	NULL
1X_vs_62H2	MYZPE13164_G006_v1.0_000163500	2.65864	1.41069	8.13619e-09	1.07288e-07	PREDICTED: Acyrthosiphon pisum tachykinins-like (LOC100569278), mRNA	0	Tachykinin	NULL
1X_vs_62H2	MYZPE13164_G006_v1.0_000064660	2.65774	1.4102	1.19824e-07	1.27812e-06			Unknown protein	NULL
1X_vs_62H2	MYZPE13164_G006_v1.0_000078170	2.6575	1.41007	1.57896e-23	1.04134e-21	PREDICTED: Acyrthosiphon pisum esterase FE4 (LOC100164811), transcript variant X1, mRNA	0	Carboxylic ester hydrolase	GO:0016787
1X_vs_62H2	MYZPE13164_G006_v1.0_000174380	2.65226	1.40722	1.59282e-09	2.34713e-08	Acyrthosiphon pisum uncharacterized LOC100574789 (ACYPI38370), mRNA &gt;gi|239788092|dbj|AK340071.1| Acyrthosiphon pisum ACYPI38370 mRNA, clone: 540O19, complete cds, full-insert cDNA sequence based on the ESTs (5'-EST:FF336162, 3'-EST:FF337752)	5.98907e-112	Unknown protein	NULL
1X_vs_62H2	MYZPE13164_G006_v1.0_000072560	2.65084	1.40645	1.41366e-14	4.22379e-13	PREDICTED: Diuraphis noxia very-long-chain 3-oxoacyl-CoA reductase-like (LOC107164009), mRNA	6.0912e-137	Steroid dehydrogenase	GO:0016021|GO:0016020
1X_vs_62H2	MYZPE13164_G006_v1.0_000010390	2.64872	1.4053	0.00292015	0.0105775	PREDICTED: Diuraphis noxia uncharacterized LOC107164057 (LOC107164057), mRNA	0	Unknown protein	NULL
1X_vs_62H2	MYZPE13164_G006_v1.0_000077300	2.64861	1.40523	1.06815e-11	2.23898e-10			Unknown protein	NULL
1X_vs_62H2	MYZPE13164_G006_v1.0_000026690	2.64767	1.40472	4.55575e-17	1.79182e-15			ACYPI005168 protein	NULL
1X_vs_62H2	MYZPE13164_G006_v1.0_000169880	2.64528	1.40342	0.000233371	0.00118116	PREDICTED: Acyrthosiphon pisum uncharacterized LOC107882837 (LOC107882837), transcript variant X1, mRNA	0	CGG triplet repeat-binding protein 1	NULL
1X_vs_62H2	MYZPE13164_G006_v1.0_000117380	2.64266	1.40199	5.96198e-08	6.7665e-07	PREDICTED: Acyrthosiphon pisum peroxidase-like (LOC100570271), transcript variant X5, mRNA	0	Chorion peroxidase	GO:0098869|GO:0048477|GO:0006979|GO:0020037|GO:0055114|GO:0004601
1X_vs_62H2	MYZPE13164_G006_v1.0_000039930	2.63551	1.39808	0.00306927	0.0110473	PREDICTED: Acyrthosiphon pisum craniofacial development protein 2-like (LOC103307721), mRNA	0	Endonuclease-reverse transcriptase	GO:0003964|GO:0004519|GO:0090305|GO:0006278
1X_vs_62H2	MYZPE13164_G006_v1.0_000050620	2.63345	1.39696	8.14626e-09	1.07288e-07			Krueppel-like factor 5	GO:0046872|GO:0003676
1X_vs_62H2	MYZPE13164_G006_v1.0_000193260	2.63034	1.39525	1.77919e-11	3.62406e-10	PREDICTED: Acyrthosiphon pisum probable G-protein coupled receptor Mth-like 3 (LOC100165799), transcript variant X3, mRNA	0	G protein-coupled receptor	GO:0016020|GO:0007166|GO:0004930|GO:0007186|GO:0006950|GO:0004888|GO:0016021
1X_vs_62H2	MYZPE13164_G006_v1.0_000101970	2.63025	1.3952	1.66492e-05	0.000113614	PREDICTED: Acyrthosiphon pisum transcription factor Dp-1-like (LOC100159285), mRNA	7.02422e-25	Unknown protein	NULL
1X_vs_62H2	MYZPE13164_G006_v1.0_000202910	2.62958	1.39483	1.39061e-14	4.16645e-13	PREDICTED: Acyrthosiphon pisum dihydropyrimidine dehydrogenase [NADP(+)] (LOC100163680), mRNA	0	Suppressor-of-rudimentary dihydropyrimidine dehydrogenase mutant	GO:0003824|GO:0016491|GO:0016627|GO:0055114|GO:0005737|GO:0004152|GO:0051536|GO:0006207
1X_vs_62H2	MYZPE13164_G006_v1.0_000175160	2.62806	1.394	8.29492e-21	4.27228e-19	PREDICTED: Acyrthosiphon pisum extracellular serine/threonine protein CG31145 (LOC100166577), partial mRNA	0	Extracellular serine/threonine protein kinase FAM20C-like Protein	GO:0016301|GO:0016020|GO:0004674|GO:0016021|GO:0006468|GO:0016310
1X_vs_62H2	MYZPE13164_G006_v1.0_000035730	2.62697	1.3934	8.38507e-14	2.28446e-12	PREDICTED: Acyrthosiphon pisum putative phospholipase B-like 2 (LOC100165900), mRNA	0	Phospholipase B lamina ancestor	NULL
1X_vs_62H2	MYZPE13164_G006_v1.0_000112730	2.62372	1.39161	4.93321e-14	1.37166e-12	PREDICTED: Acyrthosiphon pisum homeobox protein B-H1 (LOC100167500), mRNA	0	Homeobox protein B-H1	GO:0006355|GO:0005634|GO:0043565|GO:0003677
1X_vs_62H2	MYZPE13164_G006_v1.0_000118510	2.62033	1.38975	6.85786e-25	4.97816e-23	Acyrthosiphon pisum glutaryl-Coenzyme A dehydrogenase-like (LOC100163339), mRNA	0	Glutaryl-CoA dehydrogenase, mitochondrial	GO:0003995|GO:0055114|GO:0050660|GO:0008152|GO:0016491|GO:0016627
1X_vs_62H2	MYZPE13164_G006_v1.0_000132670	2.61728	1.38807	0.000215022	0.00109909	PREDICTED: Diuraphis noxia dehydrogenase/reductase SDR family member 11-like (LOC107165835), mRNA	4.7292e-12	Nucleic-acid-binding protein from transposon x-element	NULL
1X_vs_62H2	MYZPE13164_G006_v1.0_000036380	2.60825	1.38308	5.20629e-05	0.000316	PREDICTED: Acyrthosiphon pisum uncharacterized LOC100570020 (LOC100570020), transcript variant X5, mRNA	0	Unknown protein	NULL
1X_vs_62H2	MYZPE13164_G006_v1.0_000086710	2.60716	1.38248	0.000892395	0.00382284	PREDICTED: Acyrthosiphon pisum protein retinal degeneration B (LOC100166053), transcript variant X4, mRNA	0	Membrane-associated phosphatidylinositol transfer protein 3	GO:0005622|GO:0046872|GO:0006810
1X_vs_62H2	MYZPE13164_G006_v1.0_000086210	2.60702	1.3824	2.20937e-23	1.44828e-21	PREDICTED: Acyrthosiphon pisum FGGY carbohydrate kinase domain-containing protein-like (LOC100163790), transcript variant X3, mRNA	0	FGGY carbohydrate kinase domain-containing protein-like Protein	GO:0016301|GO:0016773|GO:0016310|GO:0005975
1X_vs_62H2	MYZPE13164_G006_v1.0_000096840	2.60382	1.38063	8.45529e-05	0.000488007	PREDICTED: Acyrthosiphon pisum 52 kDa repressor of the inhibitor of the protein kinase-like (LOC100573469), partial mRNA	3.32821e-61	Zinc finger BED domain-containing protein	GO:0003676|GO:0046983
1X_vs_62H2	MYZPE13164_G006_v1.0_000203700	2.60036	1.37871	1.05742e-12	2.58173e-11	PREDICTED: Acyrthosiphon pisum heat shock protein 70 A1-like (LOC100160289), mRNA	0	Heat shock protein 70 A1	GO:0000166|GO:0005524
1X_vs_62H2	MYZPE13164_G006_v1.0_000050330	2.6003	1.37868	1.87734e-10	3.25406e-09			WD repeat-containing protein 47-like Protein	NULL
1X_vs_62H2	MYZPE13164_G006_v1.0_000074850	2.597	1.37684	0.000600897	0.00269793	PREDICTED: Acyrthosiphon pisum extensin-2-like (LOC100161211), mRNA	0	Zinc finger protein 512B	NULL
1X_vs_62H2	MYZPE13164_G006_v1.0_000078090	2.59474	1.37559	1.0222e-10	1.87075e-09	PREDICTED: Diuraphis noxia fatty acid-binding protein, muscle-like (LOC107163378), mRNA	2.01112e-129	Fatty acid-binding protein	GO:0005215|GO:0008289|GO:0006810
1X_vs_62H2	MYZPE13164_G006_v1.0_000049150	2.5941	1.37524	3.07462e-24	2.15942e-22			Unknown protein	NULL
1X_vs_62H2	MYZPE13164_G006_v1.0_000055010	2.58004	1.3674	3.08805e-05	0.000197703			ACYPI003979 protein	NULL
1X_vs_62H2	MYZPE13164_G006_v1.0_000189050	2.57781	1.36614	1.78955e-29	1.75962e-27	PREDICTED: Acyrthosiphon pisum lipase 3 (LOC100163247), transcript variant X1, mRNA	0	Lipase 3	GO:0006629|GO:0016788
1X_vs_62H2	MYZPE13164_G006_v1.0_000018370	2.57701	1.3657	2.60511e-06	2.12175e-05			Unknown protein	NULL
1X_vs_62H2	MYZPE13164_G006_v1.0_000168940	2.57599	1.36513	8.53777e-11	1.58941e-09	PREDICTED: Diuraphis noxia protein SSXT-like (LOC107165174), mRNA	0	ACYPI007464 protein	NULL
1X_vs_62H2	MYZPE13164_G006_v1.0_000050170	2.57232	1.36307	2.97627e-08	3.56889e-07	PREDICTED: Acyrthosiphon pisum protein atonal homolog 8 (LOC100575975), mRNA	0	Basic helix-loop-helix transcription factor amos	GO:0007423|GO:0006355|GO:0046983
1X_vs_62H2	MYZPE13164_G006_v1.0_000029360	2.57103	1.36235	5.41351e-10	8.73918e-09	PREDICTED: Acyrthosiphon pisum oocyte zinc finger protein XlCOF8.4 (LOC100165110), transcript variant X2, mRNA	0	Zinc finger and BTB domain-containing protein	GO:0046872|GO:0003676
1X_vs_62H2	MYZPE13164_G006_v1.0_000012150	2.56829	1.36081	5.31583e-16	1.93589e-14	PREDICTED: Acyrthosiphon pisum uncharacterized LOC100570135 (LOC100570135), transcript variant X1, mRNA	0	G protein-coupled receptor	GO:0006898|GO:0005044|GO:0030247|GO:0004930|GO:0016020|GO:0007166|GO:0006955|GO:0007186|GO:0004888|GO:0016021
1X_vs_62H2	MYZPE13164_G006_v1.0_000151180	2.56806	1.36068	1.56843e-05	0.000107709			Unknown protein	NULL
1X_vs_62H2	MYZPE13164_G006_v1.0_000042540	2.56752	1.36037	9.93433e-22	5.62564e-20	PREDICTED: Diuraphis noxia protein bowel-like (LOC107165857), transcript variant X2, mRNA	0	Zinc finger protein, putative	GO:0003676|GO:0046872
1X_vs_62H2	MYZPE13164_G006_v1.0_000195620	2.56566	1.35933	7.86165e-11	1.47624e-09	PREDICTED: Acyrthosiphon pisum piggyBac transposable element-derived protein 3-like (LOC103309078), mRNA	0	PiggyBac transposable element-derived protein 4	NULL
1X_vs_62H2	MYZPE13164_G006_v1.0_000072860	2.5638	1.35828	3.63395e-16	1.33237e-14	PREDICTED: Acyrthosiphon pisum uncharacterized protein LOC100161055 (LOC100161055), transcript variant X2, mRNA	0	ACYPI002309 protein	NULL
1X_vs_62H2	MYZPE13164_G006_v1.0_000166740	2.55815	1.3551	4.25846e-06	3.30412e-05	PREDICTED: Diuraphis noxia kelch-like protein 3 (LOC107161457), transcript variant X3, mRNA	0	Kelch-like protein 2/3	NULL
1X_vs_62H2	MYZPE13164_G006_v1.0_000182010	2.55515	1.35341	5.44829e-08	6.23585e-07	PREDICTED: Acyrthosiphon pisum kelch-like protein 2 (LOC100165678), transcript variant X2, mRNA	0	Ring canal kelch homolog	GO:0003779|GO:0005737|GO:0005856
1X_vs_62H2	MYZPE13164_G006_v1.0_000133390	2.5527	1.35202	1.45279e-09	2.17637e-08	PREDICTED: Diuraphis noxia venom serine carboxypeptidase-like (LOC107166413), mRNA	0	Carboxypeptidase	GO:0008233|GO:0004180|GO:0016787|GO:0004185|GO:0006508
1X_vs_62H2	MYZPE13164_G006_v1.0_000064490	2.55267	1.35201	3.0728e-07	3.04912e-06	PREDICTED: Diuraphis noxia adenosine receptor A2b (LOC107162618), mRNA	0	Adenosine receptor A2b	GO:0001973|GO:0001609|GO:0016021|GO:0007186|GO:0004930
1X_vs_62H2	MYZPE13164_G006_v1.0_000069730	2.54304	1.34655	6.42376e-10	1.02271e-08	PREDICTED: Acyrthosiphon pisum uncharacterized peptidase C1-like protein F26E4.3 (LOC100159077), transcript variant X2, mRNA	0	Cathepsin B	GO:0008234|GO:0030247|GO:0006508|GO:0006898|GO:0006955|GO:0005044
1X_vs_62H2	MYZPE13164_G006_v1.0_000166350	2.54082	1.34529	5.06949e-07	4.81401e-06	PREDICTED: Acyrthosiphon pisum uncharacterized LOC100569899 (LOC100569899), mRNA	6.99831e-153	ATP-dependent DNA helicase II subunit 2	GO:0003677|GO:0016817|GO:0006281|GO:0000166|GO:0004386|GO:0043564|GO:0005524|GO:0003684|GO:0042162|GO:0005634|GO:0006974|GO:0016787|GO:0004003|GO:0006303|GO:0032508|GO:0000723|GO:0006310
1X_vs_62H2	MYZPE13164_G006_v1.0_000090450	2.53745	1.34338	0.00498439	0.0166444	Acyrthosiphon pisum ACYPI000015 mRNA, clone: 258M7, complete cds, full-insert cDNA sequence based on the ESTs (5'-EST:EX643591, 3'-EST:EX644160)	0	ACYPI000015 protein	GO:0006508|GO:0008234
1X_vs_62H2	MYZPE13164_G006_v1.0_000066630	2.53742	1.34336	1.43803e-06	1.24132e-05	PREDICTED: Acyrthosiphon pisum uncharacterized LOC100573900 (LOC100573900), transcript variant X2, mRNA	0	CG2310, isoform A	GO:0016021|GO:0016020
1X_vs_62H2	MYZPE13164_G006_v1.0_000138780	2.53398	1.34141	4.16426e-05	0.000258854	PREDICTED: Diuraphis noxia box A-binding factor (LOC107166679), transcript variant X2, misc_RNA	0	PR domain zinc finger protein 8	GO:0046872|GO:0003676
1X_vs_62H2	MYZPE13164_G006_v1.0_000068740	2.53142	1.33995	3.90076e-08	4.57599e-07	PREDICTED: Acyrthosiphon pisum uncharacterized LOC100168480 (LOC100168480), mRNA	0	Unknown protein	NULL
1X_vs_62H2	MYZPE13164_G006_v1.0_000166780	2.52961	1.33892	8.61636e-09	1.12826e-07			Mortality factor 4-like protein	GO:0016568|GO:0005634|GO:0006355
1X_vs_62H2	MYZPE13164_G006_v1.0_000030520	2.5294	1.3388	1.53003e-13	4.08613e-12			Low-density lipoprotein receptor-related protein 2	GO:0016021|GO:0005509|GO:0016020
1X_vs_62H2	MYZPE13164_G006_v1.0_000141920	2.52785	1.33791	5.3216e-15	1.68793e-13	PREDICTED: Diuraphis noxia innexin inx7-like (LOC107162540), mRNA	0	Innexin	GO:0006811|GO:0005921|GO:0016021|GO:0030054|GO:0016020|GO:0006810
1X_vs_62H2	MYZPE13164_G006_v1.0_000163150	2.52749	1.3377	1.05866e-14	3.21642e-13	PREDICTED: Acyrthosiphon pisum la protein homolog (LOC100159115), transcript variant X2, mRNA	0	Lupus La protein	GO:0005634|GO:0003676|GO:0000166|GO:0030529|GO:0003723|GO:0006396
1X_vs_62H2	MYZPE13164_G006_v1.0_000143030	2.52501	1.33629	1.52404e-09	2.26118e-08	PREDICTED: Acyrthosiphon pisum uncharacterized LOC100160795 (LOC100160795), mRNA	0	Unknown protein	NULL
1X_vs_62H2	MYZPE13164_G006_v1.0_000089160	2.52337	1.33535	4.21986e-06	3.28124e-05			ACYPI001887 protein	NULL
1X_vs_62H2	MYZPE13164_G006_v1.0_000128630	2.52095	1.33397	6.3855e-12	1.38408e-10			Serine hydrolase-like protein	GO:0016787
1X_vs_62H2	MYZPE13164_G006_v1.0_000184130	2.51901	1.33286	8.66355e-07	7.81526e-06	PREDICTED: Acyrthosiphon pisum rho-associated protein kinase 2 (LOC100164812), transcript variant X3, mRNA	1.6796e-66	Unknown protein	NULL
1X_vs_62H2	MYZPE13164_G006_v1.0_000124560	2.51492	1.33052	3.64128e-20	1.79836e-18			ACYPI007976 protein	NULL
1X_vs_62H2	MYZPE13164_G006_v1.0_000187120	2.50902	1.32712	4.3403e-05	0.000268449	PREDICTED: Acyrthosiphon pisum neuroligin-1-like (LOC100159811), partial mRNA	0	Neuroligin-4, Y-linked-like Protein	GO:0016021|GO:0016020
1X_vs_62H2	MYZPE13164_G006_v1.0_000180760	2.50601	1.32539	3.06336e-18	1.32533e-16	Acyrthosiphon pisum CG16995-like (LOC100169092), mRNA &gt;gi|239790245|dbj|AK341264.1| Acyrthosiphon pisum ACYPI009743 mRNA, clone: 330C17, complete cds, full-insert cDNA sequence based on the ESTs (5'-EST:FF308379, 3'-EST:FF309620)	0	Golgi associated plant pathogenesis related protein 1	GO:0005576
1X_vs_62H2	MYZPE13164_G006_v1.0_000159160	2.49966	1.32173	1.31993e-07	1.39281e-06	PREDICTED: Acyrthosiphon pisum uncharacterized LOC103309166 (LOC103309166), mRNA	0	Juvenile hormone-inducible protein	NULL
1X_vs_62H2	MYZPE13164_G006_v1.0_000171000	2.48798	1.31497	0.000449764	0.00209593	PREDICTED: Acyrthosiphon pisum uncharacterized LOC100568588 (LOC100568588), mRNA	0	Osiris 16-like protein	GO:0016021|GO:0016020
1X_vs_62H2	MYZPE13164_G006_v1.0_000059360	2.48496	1.31322	2.44743e-06	2.00845e-05			Unknown protein	NULL
1X_vs_62H2	MYZPE13164_G006_v1.0_000030360	2.48222	1.31163	4.61617e-05	0.000284702	PREDICTED: Acyrthosiphon pisum uncharacterized LOC100570840 (LOC100570840), mRNA	0	ZNF333_0 protein	GO:0046872
1X_vs_62H2	MYZPE13164_G006_v1.0_000188130	2.48091	1.31087	5.4445e-08	6.23585e-07	PREDICTED: Acyrthosiphon pisum homeotic protein ultrabithorax (LOC100160569), transcript variant X2, mRNA	6.30304e-130	Ultrabithorax	GO:0043565|GO:0003677|GO:0006355|GO:0005634
1X_vs_62H2	MYZPE13164_G006_v1.0_000122880	2.47737	1.30881	6.79077e-09	9.07898e-08	PREDICTED: Diuraphis noxia zinc finger protein 205 (LOC107162651), transcript variant X3, mRNA	0	Zinc finger protein	GO:0003676|GO:0046872
1X_vs_62H2	MYZPE13164_G006_v1.0_000119600	2.4771	1.30865	2.94106e-10	4.92423e-09	PREDICTED: Acyrthosiphon pisum putative peptidyl-tRNA hydrolase PTRHD1 (LOC103308938), mRNA	4.10283e-138	Peptidyl-tRNA hydrolase PTRHD1	GO:0004045|GO:0016787
1X_vs_62H2	MYZPE13164_G006_v1.0_000027480	2.47244	1.30594	0.000466371	0.00216029	PREDICTED: Acyrthosiphon pisum arrestin domain-containing protein 3 (LOC100164069), transcript variant X1, mRNA	0	Arrestin domain-containing protein 2	NULL
1X_vs_62H2	MYZPE13164_G006_v1.0_000038800	2.4676	1.30311	0.00311705	0.0111969	PREDICTED: Acyrthosiphon pisum uncharacterized LOC103309565 (LOC103309565), mRNA	3.07503e-130	Polyprotein of retroviral origin	GO:0003676|GO:0015074
1X_vs_62H2	MYZPE13164_G006_v1.0_000168520	2.46759	1.30311	1.44673e-21	8.14991e-20	PREDICTED: Acyrthosiphon pisum neurogenic locus notch homolog protein 1 (LOC100164389), mRNA	0	Neurogenic locus notch-like protein 1	NULL
1X_vs_62H2	MYZPE13164_G006_v1.0_000160860	2.46272	1.30025	1.78548e-15	6.01611e-14	PREDICTED: Acyrthosiphon pisum uncharacterized LOC100162409 (LOC100162409), transcript variant X1, mRNA	0	Unknown protein	NULL
1X_vs_62H2	MYZPE13164_G006_v1.0_000158770	2.45965	1.29845	8.22034e-14	2.24523e-12	PREDICTED: Acyrthosiphon pisum uncharacterized LOC100575509 (LOC100575509), mRNA	0	63 kDa sperm flagellar membrane protein	GO:0005509|GO:0031514|GO:0016020|GO:0016021
1X_vs_62H2	MYZPE13164_G006_v1.0_000082910	2.4528	1.29443	3.93074e-14	1.10428e-12	PREDICTED: Acyrthosiphon pisum Na(+)/H(+) exchange regulatory cofactor NHE-RF1 (LOC103311490), mRNA	0	Na(+)/H(+) exchange regulatory cofactor NHE-RF2	NULL
1X_vs_62H2	MYZPE13164_G006_v1.0_000149450	2.45276	1.29441	1.13781e-07	1.22453e-06	PREDICTED: Acyrthosiphon pisum probable G-protein coupled receptor Mth-like 3 (LOC100570538), transcript variant X3, mRNA	0	G-protein coupled receptor Mth2	GO:0006950|GO:0007186|GO:0004888|GO:0004930|GO:0016021|GO:0007166|GO:0016020
1X_vs_62H2	MYZPE13164_G006_v1.0_000122540	2.45253	1.29427	3.64579e-11	7.10502e-10	PREDICTED: Diuraphis noxia uncharacterized LOC107173558 (LOC107173558), mRNA	0	E3 ubiquitin-protein ligase RNF220	GO:0016567|GO:0008270|GO:0090263|GO:0016874
1X_vs_62H2	MYZPE13164_G006_v1.0_000047550	2.45235	1.29417	1.18632e-07	1.26666e-06	PREDICTED: Acyrthosiphon pisum octopamine receptor 1 (LOC100164578), mRNA	0	Octopamine receptor	NULL
1X_vs_62H2	MYZPE13164_G006_v1.0_000077890	2.44995	1.29275	2.51364e-08	3.05477e-07	PREDICTED: Acyrthosiphon pisum headcase protein (LOC100163405), mRNA	0	Headcase protein	NULL
1X_vs_62H2	MYZPE13164_G006_v1.0_000103900	2.44896	1.29217	5.03414e-09	6.8836e-08	PREDICTED: Diuraphis noxia uncharacterized LOC107161499 (LOC107161499), mRNA	0	Myo18a_2 protein	GO:0016021|GO:0016020
1X_vs_62H2	MYZPE13164_G006_v1.0_000097300	2.44611	1.29049	7.60817e-07	6.95017e-06	PREDICTED: Acyrthosiphon pisum AT-rich interactive domain-containing protein 1A-like (LOC100572094), mRNA	0	Cuticular protein 27	GO:0042302
1X_vs_62H2	MYZPE13164_G006_v1.0_000134250	2.44253	1.28837	2.39103e-11	4.79803e-10			Unknown protein	NULL
1X_vs_62H2	MYZPE13164_G006_v1.0_000152900	2.43923	1.28643	1.15474e-09	1.74437e-08	PREDICTED: Acyrthosiphon pisum uncharacterized LOC100169609 (LOC100169609), transcript variant X1, mRNA	0	Cuticle protein	GO:0042302
1X_vs_62H2	MYZPE13164_G006_v1.0_000070430	2.43787	1.28562	6.29307e-21	3.30417e-19	PREDICTED: Diuraphis noxia heat shock protein 68-like (LOC107169808), mRNA	0	Heat shock protein 68	GO:0051082|GO:0000166|GO:0008340|GO:0005739|GO:0042594|GO:0005875|GO:0006457|GO:0005524|GO:0022008|GO:0009408|GO:0005811|GO:0031427
1X_vs_62H2	MYZPE13164_G006_v1.0_000153550	2.43652	1.28482	8.73474e-12	1.86341e-10	PREDICTED: Acyrthosiphon pisum uncharacterized LOC100570364 (LOC100570364), transcript variant X3, mRNA	0	Monocarboxylate transporter 5	GO:0016020|GO:0016021|GO:0055085
1X_vs_62H2	MYZPE13164_G006_v1.0_000087050	2.436	1.28451	3.14863e-12	7.13954e-11	PREDICTED: Diuraphis noxia uncharacterized LOC107166599 (LOC107166599), mRNA	4.16545e-145	Golgi associated plant pathogenesis related protein 1	GO:0005576
1X_vs_62H2	MYZPE13164_G006_v1.0_000093410	2.43562	1.28429	2.95701e-14	8.46111e-13	PREDICTED: Acyrthosiphon pisum forkhead box protein D5-C (LOC100167329), transcript variant X2, mRNA	0	Fork head domain-containing protein	GO:0006355|GO:0003700|GO:0043565|GO:0003677
1X_vs_62H2	MYZPE13164_G006_v1.0_000003410	2.43395	1.2833	3.91103e-18	1.68533e-16			Mitochondrial import inner membrane translocase subunit Tim16	GO:0030150|GO:0005744
1X_vs_62H2	MYZPE13164_G006_v1.0_000034410	2.42988	1.28088	5.11031e-09	6.97013e-08	Acyrthosiphon pisum uncharacterized LOC100169287 (LOC100169287), mRNA &gt;gi|239791678|dbj|AK342119.1| Acyrthosiphon pisum ACYPI009919 mRNA, clone: 252K1, complete cds, full-insert cDNA sequence based on the ESTs (5'-EST:EX645886, 3'-EST:EX646125)	9.14021e-96	ACYPI009919 protein	NULL
1X_vs_62H2	MYZPE13164_G006_v1.0_000123220	2.42908	1.28041	1.77646e-17	7.33367e-16	PREDICTED: Acyrthosiphon pisum alpha,alpha-trehalose-phosphate synthase [UDP-forming] (LOC100158991), mRNA	0	Trehalose 6-phosphate synthase	GO:0003824|GO:0005992
1X_vs_62H2	MYZPE13164_G006_v1.0_000135370	2.4275	1.27947	0.000135154	0.000739416	Acyrthosiphon pisum ACYPI30454 mRNA, clone: 132O17, complete cds, full-insert cDNA sequence based on the ESTs (5'-EST:EX620791, 3'-EST:EX620582)	0	ACYPI30454 protein	GO:0016020|GO:0016021
1X_vs_62H2	MYZPE13164_G006_v1.0_000062040	2.42645	1.27885	3.24765e-11	6.40176e-10			Unknown protein	NULL
1X_vs_62H2	MYZPE13164_G006_v1.0_000069660	2.42524	1.27813	1.95892e-06	1.63991e-05			UDP-glucuronosyltransferase	GO:0016020|GO:0015020|GO:0008152|GO:0016758|GO:0016740|GO:0016021|GO:0016757
1X_vs_62H2	MYZPE13164_G006_v1.0_000008000	2.42327	1.27696	0.00202396	0.00773539			Zinc finger protein 862	GO:0003676|GO:0046983
1X_vs_62H2	MYZPE13164_G006_v1.0_000000500	2.42165	1.27599	1.74622e-22	1.06107e-20	PREDICTED: Acyrthosiphon pisum brain-specific homeobox protein homolog (LOC100159499), mRNA	0	Leucine-rich repeat-containing protein 15	GO:0016020|GO:0016021
1X_vs_62H2	MYZPE13164_G006_v1.0_000134590	2.42091	1.27555	0.000951287	0.00402863	PREDICTED: Acyrthosiphon pisum uncharacterized LOC100575365 (LOC100575365), mRNA	0	AGAP011935-PA-like protein	GO:0016021|GO:0016020
1X_vs_62H2	MYZPE13164_G006_v1.0_000139610	2.42029	1.27518	0.00219937	0.00828864	PREDICTED: Acyrthosiphon pisum SKI family transcriptional corepressor 2 (LOC100166644), transcript variant X1, mRNA	0	SKI family transcriptional corepressor 2-like Protein	GO:0046332|GO:0030514|GO:1903507|GO:0003714
1X_vs_62H2	MYZPE13164_G006_v1.0_000084460	2.41821	1.27394	1.79764e-07	1.84296e-06	PREDICTED: Acyrthosiphon pisum protein tipE (LOC100165542), mRNA	0	TipE	GO:0016021|GO:0016020
1X_vs_62H2	MYZPE13164_G006_v1.0_000138450	2.41811	1.27388	7.60887e-10	1.20142e-08	PREDICTED: Diuraphis noxia uncharacterized LOC107163444 (LOC107163444), transcript variant X1, mRNA	0	ATP-dependent RNA helicase DBP10	GO:0004386
1X_vs_62H2	MYZPE13164_G006_v1.0_000022420	2.41774	1.27366	7.94067e-08	8.84513e-07	PREDICTED: Diuraphis noxia pyrimidine-nucleoside phosphorylase-like (LOC107170743), mRNA	0	Thymidine phosphorylase	GO:0009032|GO:0008152|GO:0006213|GO:0016757|GO:0006206|GO:0004645|GO:0016763|GO:0016740
1X_vs_62H2	MYZPE13164_G006_v1.0_000072950	2.41521	1.27215	4.56896e-06	3.52733e-05	PREDICTED: Acyrthosiphon pisum facilitated trehalose transporter Tret1-like (LOC100163202), transcript variant X2, mRNA	0	Facilitated trehalose transporter Tret1	GO:0022891|GO:0055085|GO:0005215|GO:0016021|GO:0022857|GO:0016020|GO:0006810
1X_vs_62H2	MYZPE13164_G006_v1.0_000075390	2.41109	1.26968	1.32208e-13	3.56598e-12	PREDICTED: Acyrthosiphon pisum facilitated trehalose transporter Tret1 (LOC100169458), transcript variant X3, mRNA	0	Facilitated trehalose transporter Tret1	GO:0016021|GO:0005215|GO:0055085|GO:0022857|GO:0016020
1X_vs_62H2	MYZPE13164_G006_v1.0_000097490	2.40987	1.26895	2.71311e-07	2.71713e-06	PREDICTED: Acyrthosiphon pisum T-box protein H15-like (LOC100167986), mRNA	0	T-box transcription factor TBX20	GO:0003700|GO:0005634|GO:0006355
1X_vs_62H2	MYZPE13164_G006_v1.0_000125160	2.40774	1.26768	3.37576e-08	4.01675e-07	PREDICTED: Acyrthosiphon pisum protein Wnt-1 (LOC100162071), mRNA	0	Protein Wnt	GO:0005576|GO:0016055|GO:0005102|GO:0005578|GO:0007275
1X_vs_62H2	MYZPE13164_G006_v1.0_000037660	2.40745	1.26751	0.0114287	0.033463			Unknown protein	NULL
1X_vs_62H2	MYZPE13164_G006_v1.0_000133780	2.4047	1.26586	0.00913334	0.0276945	PREDICTED: Acyrthosiphon pisum uncharacterized LOC100161930 (LOC100161930), transcript variant X2, mRNA	0	Unknown protein	NULL
1X_vs_62H2	MYZPE13164_G006_v1.0_000114930	2.40139	1.26387	1.85265e-12	4.37001e-11	PREDICTED: Acyrthosiphon pisum probable cytochrome P450 6a13 (LOC100163195), mRNA	0	Cytochrome P450	GO:0005506|GO:0004497|GO:0046872|GO:0016021|GO:0016491|GO:0020037|GO:0055114|GO:0016705|GO:0016020
1X_vs_62H2	MYZPE13164_G006_v1.0_000059000	2.39918	1.26254	2.76406e-06	2.23438e-05	Acyrthosiphon pisum uncharacterized LOC100159087 (LOC100159087), mRNA	4.26993e-126	ACYPI000490 protein	NULL
1X_vs_62H2	MYZPE13164_G006_v1.0_000102840	2.3961	1.26069	9.40475e-06	6.79958e-05	PREDICTED: Acyrthosiphon pisum uncharacterized LOC100161338 (LOC100161338), mRNA	0	Multiple epidermal growth factor-like domains protein 10	GO:0016021|GO:0016020
1X_vs_62H2	MYZPE13164_G006_v1.0_000005260	2.39383	1.25932	7.43108e-05	0.000433754	PREDICTED: Acyrthosiphon pisum uncharacterized LOC100168377 (LOC100168377), transcript variant X1, mRNA	0	RtcR_0 protein	NULL
1X_vs_62H2	MYZPE13164_G006_v1.0_000109900	2.38839	1.25604	4.29304e-06	3.32618e-05	PREDICTED: Acyrthosiphon pisum prestin (LOC100164052), transcript variant X5, mRNA	0	Sulfate transporter	GO:0008272|GO:0055085|GO:0016021|GO:0015116|GO:0006810|GO:0008271|GO:0016020|GO:1902358
1X_vs_62H2	MYZPE13164_G006_v1.0_000103230	2.3868	1.25508	1.06116e-06	9.40011e-06	PREDICTED: Diuraphis noxia uncharacterized LOC107173696 (LOC107173696), ncRNA	8.42731e-74	Unknown protein	NULL
1X_vs_62H2	MYZPE13164_G006_v1.0_000127540	2.38662	1.25497	4.12294e-15	1.32326e-13			Cuticular-like protein-2 protein	NULL
1X_vs_62H2	MYZPE13164_G006_v1.0_000159110	2.38327	1.25295	9.46742e-11	1.74446e-09			Juvenile hormone-inducible protein 26	GO:0003674|GO:0045924|GO:0005575
1X_vs_62H2	MYZPE13164_G006_v1.0_000021420	2.38046	1.25124	4.0567e-05	0.000252604	PREDICTED: Acyrthosiphon pisum mitochondrial genome maintenance exonuclease 1 (LOC100162861), transcript variant X2, mRNA	0	Mitochondrial genome maintenance exonuclease 1	GO:0005739|GO:0043504|GO:0000002|GO:0004527|GO:0004518|GO:0008297|GO:0016787|GO:0090305
1X_vs_62H2	MYZPE13164_G006_v1.0_000024400	2.37848	1.25004	1.16571e-11	2.43874e-10			Legumain, putative	GO:0005773|GO:0008233|GO:0004197|GO:0051603|GO:0006624|GO:0016787|GO:0006508
1X_vs_62H2	MYZPE13164_G006_v1.0_000059300	2.37732	1.24934	1.74554e-13	4.61608e-12	Acyrthosiphon pisum diacetyl/L-xylulose reductase (LOC100144913), mRNA	0	ACYPI000057 protein	GO:0055114|GO:0016491
1X_vs_62H2	MYZPE13164_G006_v1.0_000188160	2.37672	1.24897	3.87391e-11	7.53601e-10	PREDICTED: Acyrthosiphon pisum homeotic protein antennapedia (LOC100167267), transcript variant X3, mRNA	0	Homeotic protein antennapedia	GO:0003677|GO:0043565|GO:0007275|GO:0003700|GO:0005634|GO:0006355
1X_vs_62H2	MYZPE13164_G006_v1.0_000079570	2.37584	1.24844	2.75812e-09	3.94079e-08	PREDICTED: Acyrthosiphon pisum protein-lysine methyltransferase METTL21D (LOC100159412), mRNA	0	Lysine methyltransferase METTL21D	GO:0016740|GO:0032259|GO:0008168
1X_vs_62H2	MYZPE13164_G006_v1.0_000104920	2.37582	1.24843	1.92764e-17	7.92749e-16	PREDICTED: Diuraphis noxia uncharacterized LOC107161910 (LOC107161910), mRNA	0	Circadian clock-controlled protein	GO:0008289
1X_vs_62H2	MYZPE13164_G006_v1.0_000164350	2.37532	1.24812	0.00389172	0.0134783	PREDICTED: Acyrthosiphon pisum dopamine receptor 1-like (LOC100166029), mRNA	0	Dopamine receptor 1-like Protein	GO:0016021|GO:0007186|GO:0004952|GO:0004930|GO:0007212|GO:0005887|GO:0016020
1X_vs_62H2	MYZPE13164_G006_v1.0_000180590	2.36912	1.24435	2.35109e-08	2.88642e-07			Glycerate kinase	GO:0016301|GO:0016310
1X_vs_62H2	MYZPE13164_G006_v1.0_000055150	2.36624	1.2426	1.12243e-14	3.39111e-13	PREDICTED: Acyrthosiphon pisum cytochrome P450 6a2-like (LOC100160895), mRNA	1.47921e-161	Cytochrome P450	GO:0016491|GO:0016021|GO:0016020|GO:0016705|GO:0055114|GO:0020037|GO:0005506|GO:0046872|GO:0004497
1X_vs_62H2	MYZPE13164_G006_v1.0_000194580	2.36615	1.24254	9.5656e-07	8.5647e-06	PREDICTED: Acyrthosiphon pisum uncharacterized protein DDB_G0290803-like (LOC100163506), transcript variant X2, mRNA	0	Unknown protein	NULL
1X_vs_62H2	MYZPE13164_G006_v1.0_000002290	2.36555	1.24218	8.02716e-14	2.2036e-12	PREDICTED: Acyrthosiphon pisum uncharacterized LOC100570273 (LOC100570273), transcript variant X2, mRNA	0	Open rectifier potassium channel protein 1	GO:0016020|GO:0071805|GO:0006810|GO:0006811|GO:0005267|GO:0016021
1X_vs_62H2	MYZPE13164_G006_v1.0_000093280	2.36483	1.24174	1.35896e-14	4.0829e-13	PREDICTED: Acyrthosiphon pisum protein-glutamate O-methyltransferase (LOC100168038), mRNA	0	UPF0364 protein C6orf211 like protein	NULL
1X_vs_62H2	MYZPE13164_G006_v1.0_000202800	2.3645	1.24153	0.000824241	0.00357139	PREDICTED: Acyrthosiphon pisum uncharacterized LOC100165522 (LOC100165522), mRNA	0	Paired box protein Pax-6	GO:0006351|GO:0043565|GO:0007275|GO:0003677|GO:0006355|GO:0005634
1X_vs_62H2	MYZPE13164_G006_v1.0_000111280	2.3626	1.24038	1.91597e-06	1.60769e-05	PREDICTED: Acyrthosiphon pisum cytochrome P450 6k1-like (LOC100164459), transcript variant X2, mRNA	0	Cytochrome P450	GO:0020037|GO:0055114|GO:0016705|GO:0016020|GO:0016021|GO:0016491|GO:0004497|GO:0046872|GO:0005506
1X_vs_62H2	MYZPE13164_G006_v1.0_000002060	2.36137	1.23962	1.47029e-05	0.000101549			Unknown protein	NULL
1X_vs_62H2	MYZPE13164_G006_v1.0_000138080	2.35525	1.23588	4.40519e-05	0.00027211	PREDICTED: Acyrthosiphon pisum forkhead box protein D3-A (LOC100167072), mRNA	0	Fork head domain-containing protein	GO:0003700|GO:0006355|GO:0003677|GO:0043565
1X_vs_62H2	MYZPE13164_G006_v1.0_000186240	2.3551	1.23579	1.3099e-20	6.65158e-19	PREDICTED: Acyrthosiphon pisum neprilysin-21 (LOC100168678), mRNA	0	Neutral endopeptidase	GO:0008237|GO:0016021|GO:0004222|GO:0006508|GO:0016020
1X_vs_62H2	MYZPE13164_G006_v1.0_000167900	2.35251	1.2342	0.0089465	0.0272502			Unknown protein	NULL
1X_vs_62H2	MYZPE13164_G006_v1.0_000031010	2.34876	1.2319	1.53436e-10	2.69409e-09	PREDICTED: Acyrthosiphon pisum division abnormally delayed protein (LOC100164483), mRNA	0	Division abnormally delayed protein	GO:0005578|GO:0008101|GO:0043395|GO:0016055|GO:0016020
1X_vs_62H2	MYZPE13164_G006_v1.0_000002830	2.3481	1.2315	1.05282e-05	7.51639e-05	PREDICTED: Diuraphis noxia zinc finger protein 271-like (LOC107166370), mRNA	0	Unknown protein	NULL
1X_vs_62H2	MYZPE13164_G006_v1.0_000190360	2.34678	1.23068	4.01291e-12	8.96899e-11	PREDICTED: Acyrthosiphon pisum uncharacterized LOC100574872 (LOC100574872), transcript variant X2, mRNA	0	Unknown protein	NULL
1X_vs_62H2	MYZPE13164_G006_v1.0_000026680	2.34477	1.22944	0.00253127	0.00935366	PREDICTED: Acyrthosiphon pisum uncharacterized protein LOC100159913 (LOC100159913), transcript variant X1, mRNA	2.29161e-44	ACYPI001252 protein	NULL
1X_vs_62H2	MYZPE13164_G006_v1.0_000004270	2.33981	1.22639	0.00190505	0.00736156	PREDICTED: Acyrthosiphon pisum glutamate receptor ionotropic, NMDA 3A (LOC100163143), transcript variant X2, mRNA	0	Unknown protein	NULL
1X_vs_62H2	MYZPE13164_G006_v1.0_000061350	2.33811	1.22535	1.48544e-12	3.56242e-11	PREDICTED: Acyrthosiphon pisum high affinity cationic amino acid transporter 1 (LOC100164454), mRNA	0	Amino acid transporter	GO:0015171|GO:0016020|GO:0003333|GO:0016021
1X_vs_62H2	MYZPE13164_G006_v1.0_000186320	2.33802	1.22529	3.95668e-09	5.49482e-08	PREDICTED: Diuraphis noxia zinc finger protein 232-like (LOC107163087), mRNA	0	Transcriptional repressor scratch 1	GO:0003676|GO:0046872
1X_vs_62H2	MYZPE13164_G006_v1.0_000201900	2.33777	1.22513	5.33021e-21	2.85404e-19	PREDICTED: Acyrthosiphon pisum gamma-glutamyltranspeptidase 1 (LOC100164852), transcript variant X1, mRNA	0	Gamma-glutamyltranspeptidase 1	GO:0016021|GO:0016020|GO:0006749|GO:0003840
1X_vs_62H2	MYZPE13164_G006_v1.0_000173180	2.3373	1.22484	0.000236297	0.00119429	PREDICTED: Acyrthosiphon pisum uncharacterized LOC100167116 (LOC100167116), mRNA	0	AGAP008826-PA-like protein	NULL
1X_vs_62H2	MYZPE13164_G006_v1.0_000027360	2.33605	1.22407	2.44587e-12	5.64062e-11	PREDICTED: Diuraphis noxia (11Z)-hexadec-11-enoyl-CoA conjugase-like (LOC107163126), mRNA	0	Acyl-CoA desaturase 4	GO:0006629|GO:0016021|GO:0016491|GO:0006633|GO:0055114|GO:0016020|GO:0016717
1X_vs_62H2	MYZPE13164_G006_v1.0_000109080	2.33515	1.22352	2.74579e-08	3.3257e-07	PREDICTED: Acyrthosiphon pisum uncharacterized LOC100572954 (LOC100572954), mRNA	2.98778e-74	Unknown protein	NULL
1X_vs_62H2	MYZPE13164_G006_v1.0_000068820	2.33439	1.22304	1.45902e-11	3.02313e-10	PREDICTED: Acyrthosiphon pisum nuclear receptor subfamily 2 group F member 1-B (LOC100164500), mRNA	0	Nuclear hormone receptor	GO:0046872|GO:0003700|GO:0005634|GO:0006355|GO:0003677|GO:0008270|GO:0043565|GO:0003707|GO:0030522|GO:0006351|GO:0043401|GO:0004879
1X_vs_62H2	MYZPE13164_G006_v1.0_000084660	2.33231	1.22176	2.31201e-06	1.90745e-05	PREDICTED: Diuraphis noxia uncharacterized LOC107164780 (LOC107164780), mRNA	0	Unknown protein	NULL
1X_vs_62H2	MYZPE13164_G006_v1.0_000027490	2.32729	1.21865	2.00209e-07	2.03904e-06	PREDICTED: Acyrthosiphon pisum arrestin domain-containing protein 3 (LOC100571435), mRNA	0	Arrestin domain-containing protein 2	NULL
1X_vs_62H2	MYZPE13164_G006_v1.0_000102190	2.32694	1.21843	1.35878e-11	2.82626e-10	PREDICTED: Acyrthosiphon pisum RNA-binding protein 24 (LOC100165456), mRNA	0	RNA-binding protein 24-B	GO:0000166|GO:0003676
1X_vs_62H2	MYZPE13164_G006_v1.0_000189690	2.32496	1.21721	1.37848e-07	1.44613e-06	Acyrthosiphon pisum uncharacterized LOC100164574 (LOC100164574), mRNA	5.77191e-97	ACYPI005575 protein	NULL
1X_vs_62H2	MYZPE13164_G006_v1.0_000147890	2.32091	1.21469	0.00267765	0.00982409			Unknown protein	NULL
1X_vs_62H2	MYZPE13164_G006_v1.0_000059050	2.31793	1.21284	2.18362e-08	2.6992e-07	PREDICTED: Acyrthosiphon pisum gamma-glutamyltranspeptidase 1 (LOC100168687), transcript variant X3, mRNA	0	Gamma-glutamyltranspeptidase 1	GO:0016020|GO:0006749|GO:0003840|GO:0016021
1X_vs_62H2	MYZPE13164_G006_v1.0_000095270	2.31615	1.21173	0.000132147	0.000727378	PREDICTED: Acyrthosiphon pisum uncharacterized LOC100167634 (LOC100167634), transcript variant X3, mRNA	7.3432e-142	ACYPI001427 protein	NULL
1X_vs_62H2	MYZPE13164_G006_v1.0_000088370	2.31482	1.2109	3.7801e-05	0.000237431			ACYPI001719 protein	NULL
1X_vs_62H2	MYZPE13164_G006_v1.0_000050710	2.3129	1.20971	7.28633e-09	9.69359e-08	PREDICTED: Acyrthosiphon pisum defense protein l(2)34Fc-like (LOC100166015), transcript variant X1, mRNA	0	Secreted protein	NULL
1X_vs_62H2	MYZPE13164_G006_v1.0_000141730	2.31118	1.20863	1.30067e-18	5.74205e-17	PREDICTED: Acyrthosiphon pisum chondroitin sulfate synthase 1 (LOC100158987), mRNA	0	Chondroitin sulfate synthase, putative	GO:0008376|GO:0032580|GO:0047238|GO:0016757|GO:0016740
1X_vs_62H2	MYZPE13164_G006_v1.0_000074800	2.31081	1.2084	3.18145e-21	1.72917e-19	Myzus persicae putative odorant-binding protein mRNA, complete cds	0	Odorant-binding protein	GO:0016021|GO:0005549|GO:0016020
1X_vs_62H2	MYZPE13164_G006_v1.0_000202930	2.31064	1.20829	8.3984e-10	1.31839e-08			CG7120, isoform F	GO:0008152|GO:0003824|GO:0032504|GO:0005615
1X_vs_62H2	MYZPE13164_G006_v1.0_000166600	2.30746	1.20631	1.24679e-05	8.72834e-05			RNA-directed DNA polymerase from mobile element jockey	GO:0016779|GO:0006278|GO:0016740|GO:0003964
1X_vs_62H2	MYZPE13164_G006_v1.0_000033360	2.30734	1.20623	3.87682e-14	1.09197e-12	PREDICTED: Diuraphis noxia scavenger receptor class B member 1-like (LOC107170267), mRNA	0	Scavenger receptor class B member 1	GO:0016020|GO:0016021
1X_vs_62H2	MYZPE13164_G006_v1.0_000063430	2.303	1.20352	0.00962758	0.0289577	Acyrthosiphon pisum omega-amidase NIT2-like (LOC100163597), mRNA	0	Nitrilase and fragile histidine triad fusion protein NitFhit-like Protein	GO:0016810|GO:0006807
1X_vs_62H2	MYZPE13164_G006_v1.0_000170030	2.29899	1.201	1.79732e-07	1.84296e-06	PREDICTED: Acyrthosiphon pisum meteorin-like protein (LOC100166791), mRNA	0	Meteorin-like protein	NULL
1X_vs_62H2	MYZPE13164_G006_v1.0_000024060	2.29143	1.19625	5.49645e-12	1.19377e-10	PREDICTED: Acyrthosiphon pisum delta-1-pyrroline-5-carboxylate synthase (LOC100159277), transcript variant X1, mRNA	0	Delta-1-pyrroline-5-carboxylate synthase-like Protein	GO:0006561|GO:0016310|GO:0004350|GO:0008152|GO:0004349|GO:0055114|GO:0005737|GO:0003824|GO:0016620|GO:0016491|GO:0016740
1X_vs_62H2	MYZPE13164_G006_v1.0_000000700	2.29013	1.19543	1.31949e-07	1.39281e-06			cGMP-dependent protein kinase	GO:0016310|GO:0004692|GO:0004672|GO:0030553|GO:0016301|GO:0005524|GO:0006468|GO:0004674|GO:0016740|GO:0000166
1X_vs_62H2	MYZPE13164_G006_v1.0_000045940	2.27738	1.18738	3.19524e-12	7.23007e-11	PREDICTED: Acyrthosiphon pisum uncharacterized LOC100572493 (LOC100572493), transcript variant X2, mRNA	0	CG8740, isoform E	NULL
1X_vs_62H2	MYZPE13164_G006_v1.0_000030960	2.27621	1.18663	1.76704e-06	1.49315e-05	Acyrthosiphon pisum uncharacterized protein LOC100164577 (LOC100164577), mRNA	0	C3 and PZP-like alpha-2-macroglobulin domain-containing protein 8	NULL
1X_vs_62H2	MYZPE13164_G006_v1.0_000107850	2.27603	1.18652	0.0128719	0.0368524	PREDICTED: Acyrthosiphon pisum ubiquitin-conjugating enzyme E2 W-like (LOC100570490), mRNA	2.01271e-102	Ubiquitin conjugating enzyme E2	NULL
1X_vs_62H2	MYZPE13164_G006_v1.0_000188700	2.26557	1.17987	0.00162653	0.00641831	PREDICTED: Diuraphis noxia uncharacterized LOC107173452 (LOC107173452), mRNA	2.17308e-130	Unknown protein	NULL
1X_vs_62H2	MYZPE13164_G006_v1.0_000105890	2.25975	1.17617	8.92033e-16	3.17376e-14	PREDICTED: Acyrthosiphon pisum 60S ribosomal protein L4 (LOC100167366), mRNA	0	60S ribosomal protein L4	GO:0003735|GO:0006412|GO:0005840
1X_vs_62H2	MYZPE13164_G006_v1.0_000179540	2.25709	1.17446	2.12436e-06	1.76376e-05	PREDICTED: Acyrthosiphon pisum muscarinic acetylcholine receptor DM1 (LOC100164141), mRNA	0	Muscarinic acetylcholine receptor M3	GO:0007165|GO:0004930|GO:0005887|GO:0016907|GO:0007186|GO:0007213|GO:0016021|GO:0016020|GO:0004871
1X_vs_62H2	MYZPE13164_G006_v1.0_000033510	2.25451	1.17281	4.77901e-06	3.66335e-05	PREDICTED: Diuraphis noxia uncharacterized LOC107168469 (LOC107168469), mRNA	0	PR domain zinc finger protein 12	GO:0046872
1X_vs_62H2	MYZPE13164_G006_v1.0_000015170	2.25176	1.17105	1.44795e-16	5.53395e-15	PREDICTED: Acyrthosiphon pisum mitochondrial sodium/hydrogen exchanger 9B2 (LOC100166446), mRNA	0	Mitochondrial sodium/hydrogen exchanger 9B2	GO:0055085|GO:1902600|GO:0015299|GO:0016021|GO:0006812
1X_vs_62H2	MYZPE13164_G006_v1.0_000090290	2.25109	1.17063	2.08113e-12	4.86165e-11	PREDICTED: Acyrthosiphon pisum uncharacterized LOC100161530 (LOC100161530), mRNA	2.44857e-12	Unknown protein	NULL
1X_vs_62H2	MYZPE13164_G006_v1.0_000027420	2.25027	1.1701	0.000398837	0.00188871	PREDICTED: Acyrthosiphon pisum NFX1-type zinc finger-containing protein 1 (LOC100161758), transcript variant X2, mRNA	0	NFX1-type zinc finger-containing protein 1	GO:0008270|GO:0003700|GO:0005634|GO:0006355
1X_vs_62H2	MYZPE13164_G006_v1.0_000079350	2.23957	1.16322	4.79147e-14	1.33568e-12	PREDICTED: Acyrthosiphon pisum uncharacterized LOC100167473 (LOC100167473), mRNA	0	Carboxylic ester hydrolase	GO:0016787
1X_vs_62H2	MYZPE13164_G006_v1.0_000171600	2.23768	1.162	5.28832e-08	6.09142e-07	PREDICTED: Acyrthosiphon pisum developmental protein eyes absent (LOC100167386), mRNA	0	Eyes absent homolog	GO:0004725|GO:0016787|GO:0006355|GO:0046872|GO:0035335|GO:0004721|GO:0007275|GO:0006470
1X_vs_62H2	MYZPE13164_G006_v1.0_000142700	2.23703	1.16158	0.000396791	0.0018815	TPA_inf: Myzus persicae cathepsin B (catb-1874) mRNA, partial cds	0	Cathepsin B	GO:0008234|GO:0006508
1X_vs_62H2	MYZPE13164_G006_v1.0_000146950	2.23575	1.16076	7.80285e-06	5.74902e-05	PREDICTED: Acyrthosiphon pisum neurensin-1 (LOC100167350), transcript variant X4, mRNA	0	Neurensin-1	GO:0016021|GO:0030133|GO:0016020
1X_vs_62H2	MYZPE13164_G006_v1.0_000106430	2.23515	1.16037	1.57982e-16	5.97459e-15			Bromo adjacent-like proteiny domain-containing 1 protein	GO:0003682
1X_vs_62H2	MYZPE13164_G006_v1.0_000076410	2.23419	1.15975	1.28781e-11	2.6838e-10	PREDICTED: Acyrthosiphon pisum amino acid transporter (LOC100159138), transcript variant X1, mRNA	0	Amino acid transporter	GO:0016020|GO:0016021
1X_vs_62H2	MYZPE13164_G006_v1.0_000063440	2.23385	1.15953	1.59185e-09	2.34713e-08	PREDICTED: Acyrthosiphon pisum omega-amidase NIT2 (LOC100161541), mRNA	0	Nitrilase and fragile histidine triad fusion protein NitFhit-like Protein	GO:0006807|GO:0016810
1X_vs_62H2	MYZPE13164_G006_v1.0_000125680	2.23331	1.15918	9.62302e-21	4.93282e-19	PREDICTED: Acyrthosiphon pisum regucalcin-like (LOC100165771), transcript variant X4, mRNA	0	ACYPI006696 protein	NULL
1X_vs_62H2	MYZPE13164_G006_v1.0_000134350	2.23132	1.1579	0.00707997	0.0223243	PREDICTED: Acyrthosiphon pisum phytoene desaturase (LOC100169110), transcript variant X2, mRNA	0	Carotenoid desaturase	GO:0016491|GO:0055114|GO:0016117
1X_vs_62H2	MYZPE13164_G006_v1.0_000116760	2.23115	1.15779	3.9144e-05	0.000245013			Protein doublesex	GO:0043565|GO:0003677|GO:0007483|GO:0006355|GO:0046872|GO:0007283|GO:0007530|GO:0030154|GO:0006351|GO:0045892|GO:0006357|GO:0005515|GO:0000987|GO:0008049|GO:0001077|GO:0045498|GO:0046661|GO:0045570|GO:0035215|GO:0048086|GO:0045944|GO:0000398|GO:0007485|GO
1X_vs_62H2	MYZPE13164_G006_v1.0_000002570	2.22938	1.15664	0.000134998	0.000738934			Unknown protein	NULL
1X_vs_62H2	MYZPE13164_G006_v1.0_000091730	2.22788	1.15567	7.08419e-09	9.44792e-08	PREDICTED: Acyrthosiphon pisum fatty acyl-CoA reductase 1 (LOC100164181), mRNA	0	Fatty acyl-CoA reductase 1	GO:0080019|GO:0055114
1X_vs_62H2	MYZPE13164_G006_v1.0_000125260	2.22691	1.15505	2.18498e-06	1.80955e-05	PREDICTED: Acyrthosiphon pisum mucin-12 (LOC100573736), mRNA	0	Protease m1 zinc metalloprotease	GO:0016020|GO:0008233|GO:0016021|GO:0006508|GO:0008237|GO:0008270
1X_vs_62H2	MYZPE13164_G006_v1.0_000086200	2.22652	1.15479	1.29461e-06	1.1256e-05	Aphis gossypii acid trehalase (COO2a) mRNA, complete cds	0	Acid trehalase	NULL
1X_vs_62H2	MYZPE13164_G006_v1.0_000110450	2.22545	1.1541	2.7065e-10	4.58833e-09	PREDICTED: Acyrthosiphon pisum zinc finger protein ush (LOC100164976), partial mRNA	0	Zinc finger protein ush	GO:0003676|GO:0046872
1X_vs_62H2	MYZPE13164_G006_v1.0_000113920	2.22306	1.15254	5.69875e-07	5.3598e-06	PREDICTED: Acyrthosiphon pisum histone H3.3 (LOC100570478), mRNA	5.58746e-180	Histone H3.3	GO:0003677|GO:0000786|GO:0005634|GO:0005694|GO:0046982
1X_vs_62H2	MYZPE13164_G006_v1.0_000155240	2.21877	1.14976	1.79695e-05	0.000121702	PREDICTED: Acyrthosiphon pisum bone morphogenetic protein 4 (LOC100163030), mRNA	0	Decapentaplegic-like protein	GO:0005576|GO:0008083
1X_vs_62H2	MYZPE13164_G006_v1.0_000160410	2.21788	1.14918	2.56895e-07	2.58232e-06	PREDICTED: Acyrthosiphon pisum plasma membrane calcium-transporting ATPase 3 (LOC100165138), transcript variant X4, mRNA	0	Unknown protein	NULL
1X_vs_62H2	MYZPE13164_G006_v1.0_000168870	2.21561	1.1477	2.73445e-13	7.04186e-12	PREDICTED: Acyrthosiphon pisum mitochondrial sodium/hydrogen exchanger 9B2-like (LOC100165718), transcript variant X2, mRNA	0	Mitochondrial sodium/hydrogen exchanger 9B2	GO:0006812|GO:0055085|GO:1902600|GO:0016021|GO:0015299
1X_vs_62H2	MYZPE13164_G006_v1.0_000090230	2.20915	1.14349	1.01437e-09	1.55658e-08	PREDICTED: Acyrthosiphon pisum uncharacterized LOC100570990 (LOC100570990), mRNA	1.59617e-68	Unknown protein	NULL
1X_vs_62H2	MYZPE13164_G006_v1.0_000095880	2.20647	1.14174	6.89948e-17	2.69404e-15	PREDICTED: Acyrthosiphon pisum solute carrier family 22 member 21 (LOC100164485), transcript variant X2, mRNA	0	Organic cation transporter protein	GO:0016020|GO:0022857|GO:0055085|GO:0005215|GO:0016021
1X_vs_62H2	MYZPE13164_G006_v1.0_000021590	2.2056	1.14117	0.0120333	0.0349121			Neuropeptide receptor A6-B	GO:0016021|GO:0007186|GO:0007165|GO:0004930|GO:0004871|GO:0007218|GO:0016020
1X_vs_62H2	MYZPE13164_G006_v1.0_000118390	2.20412	1.1402	6.10822e-09	8.20702e-08	PREDICTED: Acyrthosiphon pisum aminopeptidase N (LOC100165746), mRNA	0	Protease m1 zinc metalloprotease	GO:0008237|GO:0006508|GO:0008270|GO:0008233
1X_vs_62H2	MYZPE13164_G006_v1.0_000187220	2.20397	1.1401	3.96727e-06	3.10043e-05			Toll receptor 13	GO:0016020|GO:0007165|GO:0016021
1X_vs_62H2	MYZPE13164_G006_v1.0_000153400	2.19919	1.13697	0.00435278	0.0147956	Acyrthosiphon pisum transcription initiation factor IIE subunit beta-like (LOC100162847), mRNA	0	Transcription initiation factor IIE subunit beta	GO:0005634|GO:0006355|GO:0006367|GO:0003677|GO:0005673|GO:0006351
1X_vs_62H2	MYZPE13164_G006_v1.0_000114520	2.1984	1.13646	1.00264e-15	3.50955e-14	Acyrthosiphon pisum mRNA, clone: ACI0AAF39YH13, full-insert cDNA sequence based on ESTs (5'-EST:ACI0AAF39YH13AAM1, 3'-EST ACI2AAF6YP05BBM1)	0	Pancreatic triacylglycerol lipase	GO:0016020|GO:0052689|GO:0005576|GO:0016021
1X_vs_62H2	MYZPE13164_G006_v1.0_000139160	2.19792	1.13614	2.14474e-16	7.99913e-15	PREDICTED: Acyrthosiphon pisum gram negative bacteria binding protein 1 (LOC100164352), mRNA	0	Gram negative bacteria binding protein 1	GO:0004553|GO:0005975
1X_vs_62H2	MYZPE13164_G006_v1.0_000159100	2.19498	1.13421	1.02866e-10	1.87939e-09	PREDICTED: Acyrthosiphon pisum uncharacterized LOC100160101 (LOC100160101), transcript variant X2, mRNA	0	Juvenile hormone-inducible protein	NULL
1X_vs_62H2	MYZPE13164_G006_v1.0_000189100	2.18865	1.13004	6.96596e-07	6.4177e-06	PREDICTED: Acyrthosiphon pisum protein amnionless (LOC100162509), transcript variant X1, mRNA	0	Protein amnionless	NULL
1X_vs_62H2	MYZPE13164_G006_v1.0_000089540	2.18715	1.12905	1.56234e-07	1.62015e-06	PREDICTED: Acyrthosiphon pisum farnesol dehydrogenase (LOC100160714), mRNA	0	Dehydrogenase/reductase SDR family member 11	NULL
1X_vs_62H2	MYZPE13164_G006_v1.0_000199030	2.18097	1.12497	7.44633e-05	0.000434409	PREDICTED: Acyrthosiphon pisum transport and Golgi organization protein 2 homolog (LOC100162567), transcript variant X3, mRNA	0	Transport and golgi organization 2-like protein	NULL
1X_vs_62H2	MYZPE13164_G006_v1.0_000043060	2.17771	1.12281	1.50247e-06	1.29076e-05	PREDICTED: Acyrthosiphon pisum putative uncharacterized protein DDB_G0271606 (LOC100161334), transcript variant X2, mRNA	0	Unknown protein	NULL
1X_vs_62H2	MYZPE13164_G006_v1.0_000168240	2.17542	1.12129	7.6265e-06	5.63059e-05	PREDICTED: Acyrthosiphon pisum uncharacterized LOC100164329 (LOC100164329), mRNA	1.12763e-133	Low-density lipoprotein receptor domain class A	GO:0016021|GO:0016020
1X_vs_62H2	MYZPE13164_G006_v1.0_000025490	2.175	1.12102	2.01482e-17	8.22351e-16	PREDICTED: Acyrthosiphon pisum alpha-protein kinase 1-like (LOC100159745), mRNA	0	Unknown protein	NULL
1X_vs_62H2	MYZPE13164_G006_v1.0_000045710	2.17446	1.12066	8.67147e-15	2.67973e-13			Aldehyde dehydrogenase, putative	GO:0004029|GO:0016620|GO:0016491|GO:0008152|GO:0055114
1X_vs_62H2	MYZPE13164_G006_v1.0_000063100	2.1703	1.11789	0.00314091	0.011264			Unknown protein	NULL
1X_vs_62H2	MYZPE13164_G006_v1.0_000080950	2.16877	1.11688	1.5988e-10	2.79815e-09	PREDICTED: Diuraphis noxia ras-GEF domain-containing family member 1B-like (LOC107163163), mRNA	0	Succinate dehydrogenase [ubiquinone] iron-sulfur subunit, mitochondrial	NULL
1X_vs_62H2	MYZPE13164_G006_v1.0_000152480	2.16481	1.11424	5.95093e-08	6.76106e-07	PREDICTED: Acyrthosiphon pisum ABC transporter F family member 4-like (LOC100569709), mRNA	0	Helicase domino	GO:0030097|GO:0006325|GO:0016458|GO:0043486|GO:0005515|GO:0048813|GO:0030154|GO:0070983|GO:0036098|GO:0006351|GO:0022008|GO:0007049|GO:0003677|GO:0035222|GO:0006355|GO:0035207|GO:0008283|GO:0045747|GO:0000166|GO:0004386|GO:0007275|GO:0035267|GO:0008094|GO
1X_vs_62H2	MYZPE13164_G006_v1.0_000085980	2.16474	1.11419	2.7119e-14	7.80105e-13	PREDICTED: Diuraphis noxia low-density lipoprotein receptor-related protein 2-like (LOC107164186), mRNA	0	Low-density lipoprotein receptor-related protein 2	GO:0016021|GO:0016020|GO:0005509
1X_vs_62H2	MYZPE13164_G006_v1.0_000146250	2.16295	1.113	0.000366319	0.00175406	PREDICTED: Acyrthosiphon pisum probable phospholipid-transporting ATPase IA (LOC100164736), transcript variant X1, mRNA	0	Phospholipid-transporting ATPase	GO:0004012|GO:0016787|GO:0045332|GO:0016020|GO:0005524|GO:0000287|GO:0000166|GO:0015914|GO:0016021
1X_vs_62H2	MYZPE13164_G006_v1.0_000185510	2.16268	1.11282	5.50871e-06	4.17534e-05	PREDICTED: Acyrthosiphon pisum rho GTPase-activating protein 20 (LOC100167129), transcript variant X1, mRNA	3.66432e-164	Rho GTPase-activating protein 20	GO:0007165
1X_vs_62H2	MYZPE13164_G006_v1.0_000070280	2.16217	1.11248	9.57614e-19	4.31565e-17	PREDICTED: Acyrthosiphon pisum epoxide hydrolase 1 (LOC100160300), mRNA	0	Juvenile hormone epoxide hydrolase	GO:0003824|GO:0016787|GO:0033961
1X_vs_62H2	MYZPE13164_G006_v1.0_000088560	2.16207	1.11241	3.27685e-12	7.39924e-11	PREDICTED: Acyrthosiphon pisum fork head domain-containing protein crocodile-like (LOC100569272), mRNA	0	Protein fork head, putative	GO:0008134|GO:0006355|GO:0003700|GO:0019904|GO:0043565|GO:0003677
1X_vs_62H2	MYZPE13164_G006_v1.0_000138690	2.16186	1.11227	5.27466e-05	0.000319076	PREDICTED: Acyrthosiphon pisum uncharacterized LOC100570485 (LOC100570485), mRNA	0	Secreted salivary gland peptide	NULL
1X_vs_62H2	MYZPE13164_G006_v1.0_000001510	2.15917	1.11048	0.000232809	0.00117887	PREDICTED: Acyrthosiphon pisum zinc finger protein 512B-like (LOC100163566), mRNA	0	Neurofilament heavy polypeptide	NULL
1X_vs_62H2	MYZPE13164_G006_v1.0_000004390	2.15399	1.10701	7.96238e-17	3.08678e-15	PREDICTED: Acyrthosiphon pisum kelch-like protein 2 (LOC100165011), transcript variant X6, mRNA	0	Kelch-like protein 2/3	NULL
1X_vs_62H2	MYZPE13164_G006_v1.0_000012270	2.15239	1.10594	1.00736e-17	4.22309e-16	PREDICTED: Acyrthosiphon pisum maltase-like (LOC100159394), mRNA	0	Maltase 2	GO:0004558|GO:0000023|GO:0032450|GO:0016787|GO:0016798|GO:0008152|GO:0003824|GO:0005975
1X_vs_62H2	MYZPE13164_G006_v1.0_000157750	2.14887	1.10358	0.0143642	0.0403264			U3 small nucleolar RNA-associated protein 6 like protein	GO:0030515|GO:0006396|GO:0000462
1X_vs_62H2	MYZPE13164_G006_v1.0_000133530	2.14416	1.10041	4.20486e-07	4.06069e-06			ACYPI003647 protein	NULL
1X_vs_62H2	MYZPE13164_G006_v1.0_000186100	2.14216	1.09907	1.43001e-14	4.26087e-13	PREDICTED: Acyrthosiphon pisum spermidine/spermine N(1)-acetyltransferase-like protein 1 (LOC100162337), mRNA	1.59578e-152	Diamine acetyltransferase	GO:0008080|GO:0016740
1X_vs_62H2	MYZPE13164_G006_v1.0_000077490	2.13956	1.09731	2.0203e-10	3.47402e-09	PREDICTED: Acyrthosiphon pisum uncharacterized LOC100165413 (LOC100165413), mRNA	0	AGAP005178-PA-like protein	GO:0016020|GO:0016021
1X_vs_62H2	MYZPE13164_G006_v1.0_000103830	2.13953	1.09729	0.000345527	0.00166455	PREDICTED: Acyrthosiphon pisum ras-related protein Rap-2b-like (LOC100162054), transcript variant X2, mRNA	0	Ras-like protein 3	GO:0005525|GO:0016020|GO:0007264|GO:0000166|GO:0007165|GO:0005622
1X_vs_62H2	MYZPE13164_G006_v1.0_000153540	2.13893	1.09689	8.04714e-07	7.32642e-06			Monocarboxylate transporter 9	GO:0055085|GO:0016021|GO:0016020
1X_vs_62H2	MYZPE13164_G006_v1.0_000027450	2.13863	1.09669	5.12317e-11	9.8423e-10			NFX1-type zinc finger-containing protein 1	GO:0006355|GO:0003700|GO:0005634|GO:0008270
1X_vs_62H2	MYZPE13164_G006_v1.0_000128810	2.1371	1.09566	0.000710765	0.00313397	PREDICTED: Acyrthosiphon pisum fasciclin-2 (LOC100160689), transcript variant X3, mRNA	4.20088e-21	Unknown protein	NULL
1X_vs_62H2	MYZPE13164_G006_v1.0_000172350	2.13698	1.09557	1.25264e-13	3.38714e-12	Acyrthosiphon pisum short-chain dehydrogenase/reductase-like (LOC100162026), mRNA	0	Dehydrogenase/reductase SDR family member 11	NULL
1X_vs_62H2	MYZPE13164_G006_v1.0_000070870	2.12826	1.08968	2.1415e-08	2.65016e-07	PREDICTED: Diuraphis noxia vesicular glutamate transporter 1-like (LOC107167749), mRNA	1.34892e-129	Vesicular glutamate transporter 2	GO:0055085|GO:0016021|GO:0016020
1X_vs_62H2	MYZPE13164_G006_v1.0_000156740	2.12743	1.08911	0.000376	0.00179471	PREDICTED: Acyrthosiphon pisum transcription factor Sox-10 (LOC100572600), mRNA	0	Transcription factor Sox-8-like Protein	NULL
1X_vs_62H2	MYZPE13164_G006_v1.0_000062950	2.1267	1.08861	0.00574825	0.0187607	PREDICTED: Acyrthosiphon pisum skin secretory protein xP2-like (LOC100158979), transcript variant X2, mRNA	2.70423e-38	Chromobox protein-like protein 5	GO:0005634
1X_vs_62H2	MYZPE13164_G006_v1.0_000091170	2.12528	1.08765	7.6706e-12	1.65269e-10	Acyrthosiphon pisum 3-hydroxyisobutyrate dehydrogenase (Hibadh), mRNA	0	3-hydroxyisobutyrate dehydrogenase, putative	GO:0051287|GO:0016491|GO:0008442|GO:0055114|GO:0004616
1X_vs_62H2	MYZPE13164_G006_v1.0_000010290	2.12518	1.08758	0.0113572	0.0332989	PREDICTED: Acyrthosiphon pisum adhesive plaque matrix protein (LOC100166712), mRNA	0	ACYPI010002 protein	NULL
1X_vs_62H2	MYZPE13164_G006_v1.0_000015180	2.12478	1.08731	6.81513e-14	1.88042e-12	PREDICTED: Acyrthosiphon pisum mitochondrial sodium/hydrogen exchanger 9B2-like (LOC100167085), mRNA	0	Mitochondrial sodium/hydrogen exchanger 9B2	GO:0015299|GO:0016021|GO:1902600|GO:0055085|GO:0006812
1X_vs_62H2	MYZPE13164_G006_v1.0_000190000	2.12468	1.08724	7.66889e-17	2.98369e-15	PREDICTED: Acyrthosiphon pisum isovaleryl-CoA dehydrogenase, mitochondrial-like (LOC107882140), transcript variant X2, mRNA	0	Short-chain specific acyl-CoA dehydrogenase, mitochondrial	GO:0003995|GO:0055114|GO:0008152|GO:0050660|GO:0016627|GO:0016491
1X_vs_62H2	MYZPE13164_G006_v1.0_000093770	2.12412	1.08687	0.00459312	0.0155053			Unknown protein	NULL
1X_vs_62H2	MYZPE13164_G006_v1.0_000161740	2.12367	1.08656	0.0112028	0.0328817	PREDICTED: Acyrthosiphon pisum zinc finger protein 77 (LOC100166263), mRNA	0	Zinc finger protein	GO:0003676|GO:0046872
1X_vs_62H2	MYZPE13164_G006_v1.0_000105360	2.12212	1.08551	0.0156085	0.0432322	PREDICTED: Diuraphis noxia uncharacterized LOC107163992 (LOC107163992), mRNA	0	Unknown protein	NULL
1X_vs_62H2	MYZPE13164_G006_v1.0_000010380	2.12164	1.08518	2.76615e-11	5.50988e-10	PREDICTED: Acyrthosiphon pisum zinc finger protein Noc-like (LOC100167070), mRNA	0	Zinc finger protein Noc	GO:0003676|GO:0046872
1X_vs_62H2	MYZPE13164_G006_v1.0_000044640	2.12058	1.08446	1.01066e-07	1.09862e-06			Mitochondrial carrier protein	GO:0016021|GO:0016020|GO:0006810
1X_vs_62H2	MYZPE13164_G006_v1.0_000006730	2.11831	1.08291	2.36921e-13	6.14518e-12	PREDICTED: Acyrthosiphon pisum phosphoglucomutase (LOC100160293), mRNA	0	Phosphoglucomutase	GO:0000287|GO:0005978|GO:0005829|GO:0016868|GO:0004619|GO:0005975|GO:0071704|GO:0019388|GO:0046331|GO:0046872|GO:0060361|GO:0016853|GO:0006006|GO:0004614
1X_vs_62H2	MYZPE13164_G006_v1.0_000075720	2.11754	1.08239	2.072e-07	2.10429e-06	Acyrthosiphon pisum membrane alanyl aminopeptidase N (LOC100144773), mRNA	0	Protease m1 zinc metalloprotease	GO:0016020|GO:0008233|GO:0008270|GO:0016021|GO:0008237|GO:0006508
1X_vs_62H2	MYZPE13164_G006_v1.0_000140290	2.11599	1.08133	1.882e-15	6.32164e-14			Cytosolic purine 5'-nucleotidase	NULL
1X_vs_62H2	MYZPE13164_G006_v1.0_000134720	2.1147	1.08045	8.47141e-13	2.08717e-11	PREDICTED: Diuraphis noxia collagen alpha-5(IV) chain-like (LOC107168428), transcript variant X2, mRNA	0	Collagen alpha-1 chain	GO:0005578|GO:0005581|GO:0005201
1X_vs_62H2	MYZPE13164_G006_v1.0_000079300	2.11421	1.08012	0.00292437	0.0105892	PREDICTED: Acyrthosiphon pisum esterase E4-like (LOC100162163), transcript variant X2, mRNA	0	Carboxylic ester hydrolase	GO:0016787
1X_vs_62H2	MYZPE13164_G006_v1.0_000022950	2.11068	1.07771	0.00511924	0.0170211	PREDICTED: Acyrthosiphon pisum probable G-protein coupled receptor 61 (LOC100574301), mRNA	0	G-protein coupled receptor 161	GO:0007165|GO:0004930|GO:0007186|GO:0016021|GO:0016020|GO:0004871
1X_vs_62H2	MYZPE13164_G006_v1.0_000166060	2.10648	1.07483	0.00174028	0.00680015			Major facilitator superfamily domain-containing protein 6	NULL
1X_vs_62H2	MYZPE13164_G006_v1.0_000177840	2.10332	1.07267	1.15148e-07	1.23801e-06	PREDICTED: Diuraphis noxia 2-hydroxyacylsphingosine 1-beta-galactosyltransferase-like (LOC107167143), mRNA	0	UDP-glucuronosyltransferase	GO:0016758|GO:0016740|GO:0016757|GO:0016021|GO:0016020|GO:0015020|GO:0008152
1X_vs_62H2	MYZPE13164_G006_v1.0_000020020	2.10034	1.07062	7.43793e-09	9.88313e-08	PREDICTED: Acyrthosiphon pisum uncharacterized LOC100165612 (LOC100165612), mRNA	0	Wee1 protein kinase	GO:0016310|GO:0006468|GO:0004672|GO:0005524|GO:0016301
1X_vs_62H2	MYZPE13164_G006_v1.0_000062000	2.09972	1.0702	0.000435988	0.00203964			Acid phosphatase-1	GO:0003993|GO:0016311
1X_vs_62H2	MYZPE13164_G006_v1.0_000135340	2.09665	1.06809	0.000768674	0.00335783			Small ubiquitin-related modifier	GO:0005634|GO:0016925
1X_vs_62H2	MYZPE13164_G006_v1.0_000059310	2.09604	1.06767	3.67799e-07	3.58388e-06			UPF0720 protein yeeF	GO:0046872|GO:0016787|GO:0003676
1X_vs_62H2	MYZPE13164_G006_v1.0_000018170	2.09152	1.06455	3.99805e-05	0.000249408	PREDICTED: Acyrthosiphon pisum uncharacterized LOC100573224 (LOC100573224), mRNA	0	Pentraxin, putative	GO:0016020|GO:0016021
1X_vs_62H2	MYZPE13164_G006_v1.0_000106850	2.0842	1.05949	4.73964e-07	4.54467e-06	PREDICTED: Acyrthosiphon pisum uncharacterized LOC107884179 (LOC107884179), mRNA	3.42407e-90	Unknown protein	NULL
1X_vs_62H2	MYZPE13164_G006_v1.0_000097230	2.08361	1.05908	9.81891e-10	1.52151e-08	Acyrthosiphon pisum uncharacterized LOC100168424 (LOC100168424), mRNA	0	ACYPI009125 protein	GO:0003796
1X_vs_62H2	MYZPE13164_G006_v1.0_000111590	2.08217	1.05809	2.38342e-12	5.53199e-11			ACYPI005979 protein	NULL
1X_vs_62H2	MYZPE13164_G006_v1.0_000121020	2.08208	1.05803	1.01742e-11	2.14094e-10	PREDICTED: Acyrthosiphon pisum esterase E4 (LOC100159239), mRNA	0	Carboxylic ester hydrolase	GO:0016787
1X_vs_62H2	MYZPE13164_G006_v1.0_000183080	2.08186	1.05787	1.06451e-07	1.15138e-06	PREDICTED: Acyrthosiphon pisum uncharacterized LOC100571964 (LOC100571964), mRNA	0	Unknown protein	NULL
1X_vs_62H2	MYZPE13164_G006_v1.0_000104290	2.08182	1.05784	3.07585e-07	3.04935e-06	TPA_inf: Myzus persicae cathepsin B (catb-3098) mRNA, partial cds	0	Cathepsin B	GO:0004197|GO:0008234|GO:0006508|GO:0050790
1X_vs_62H2	MYZPE13164_G006_v1.0_000020000	2.07966	1.05635	1.64585e-14	4.87714e-13	PREDICTED: Acyrthosiphon pisum ras-related protein ORAB-1 (LOC100158710), transcript variant X1, mRNA	0	Ras-related protein Rab-1A	GO:0005622|GO:0007264|GO:0005525
1X_vs_62H2	MYZPE13164_G006_v1.0_000132860	2.07941	1.05617	0.00275593	0.0100737	PREDICTED: Acyrthosiphon pisum uncharacterized LOC100569867 (LOC100569867), mRNA	0	CG8740, isoform E	NULL
1X_vs_62H2	MYZPE13164_G006_v1.0_000045040	2.07694	1.05446	1.00794e-11	2.12928e-10	PREDICTED: Acyrthosiphon pisum uncharacterized LOC100168483 (LOC100168483), mRNA	0	Leucine rich repeat protein	GO:0016021|GO:0016020
1X_vs_62H2	MYZPE13164_G006_v1.0_000152530	2.07668	1.05428	4.78239e-05	0.000294067			Unknown protein	NULL
1X_vs_62H2	MYZPE13164_G006_v1.0_000011970	2.07579	1.05366	2.43014e-12	5.61632e-11	PREDICTED: Acyrthosiphon pisum adenylate cyclase type 2 (LOC100164066), mRNA	0	Adenylate cyclase type 2-like Protein	GO:0016849|GO:0009190|GO:0016021|GO:0000166|GO:0016829|GO:0006171|GO:0016020|GO:0005886|GO:0005622|GO:0004016|GO:0035556
1X_vs_62H2	MYZPE13164_G006_v1.0_000048280	2.07501	1.05312	0.0154178	0.0428136	PREDICTED: Acyrthosiphon pisum astacin (LOC100168386), mRNA	0	Metalloendopeptidase	GO:0008270|GO:0008237|GO:0016787|GO:0006508|GO:0004222|GO:0008233|GO:0046872
1X_vs_62H2	MYZPE13164_G006_v1.0_000001480	2.07133	1.05056	2.72308e-13	7.02932e-12	Acyrthosiphon pisum guanosine monophosphate reductase 2 (Gmpr2), mRNA	0	GMP reductase 1	GO:1902560|GO:0055114|GO:0003824|GO:0009117|GO:0016491|GO:0003920
1X_vs_62H2	MYZPE13164_G006_v1.0_000048820	2.07045	1.04995	2.86696e-05	0.000184821	Acyrthosiphon pisum transcription factor 21 (Tcf21), mRNA	0	Transcription factor 21	GO:0046983
1X_vs_62H2	MYZPE13164_G006_v1.0_000122310	2.06816	1.04835	4.97292e-06	3.79852e-05			Cuticle protein	GO:0042302
1X_vs_62H2	MYZPE13164_G006_v1.0_000065500	2.0678	1.0481	2.07926e-10	3.56972e-09	Acyrthosiphon pisum cystathionine gamma-lyase (LOC100159197), transcript variant 2, mRNA	0	Cystathionine gamma-lyase	GO:0003824|GO:0016829|GO:0030170
1X_vs_62H2	MYZPE13164_G006_v1.0_000178710	2.06635	1.04708	5.17038e-16	1.88928e-14	PREDICTED: Diuraphis noxia UDP-glucuronosyltransferase 2C1-like (LOC107165341), mRNA	0	UDP-glucuronosyltransferase	GO:0016757|GO:0016021|GO:0016758|GO:0016740|GO:0008152|GO:0015020|GO:0016020
1X_vs_62H2	MYZPE13164_G006_v1.0_000076840	2.06406	1.04549	1.46575e-09	2.19275e-08	PREDICTED: Acyrthosiphon pisum transcription factor Adf-1-like (LOC100167442), transcript variant X1, mRNA	0	Transcription factor Adf-1-like protein	GO:0003677
1X_vs_62H2	MYZPE13164_G006_v1.0_000105350	2.06282	1.04461	0.000102997	0.000581731	Acyrthosiphon pisum mRNA, clone: ACI0AAF41YM02, full-insert cDNA sequence based on ESTs (5'-EST:ACI0AAF41YM02AAM1, 3'-EST ACI2AAF6YP14BBM1)	0	Unknown protein	NULL
1X_vs_62H2	MYZPE13164_G006_v1.0_000122810	2.06189	1.04397	1.98768e-10	3.4398e-09	PREDICTED: Acyrthosiphon pisum Krueppel-like factor 6 (LOC100572650), mRNA	0	Krueppel-like factor 7	GO:0046872|GO:0003676
1X_vs_62H2	MYZPE13164_G006_v1.0_000083680	2.06186	1.04395	0.000417852	0.00197013	PREDICTED: Acyrthosiphon pisum melatonin receptor type 1A-like (LOC100158924), mRNA	0	Alpha-1A adrenergic receptor	GO:0016020|GO:0004930|GO:0007186|GO:0016021
1X_vs_62H2	MYZPE13164_G006_v1.0_000191200	2.06085	1.04324	1.09492e-17	4.57244e-16	PREDICTED: Acyrthosiphon pisum FAD-dependent oxidoreductase domain-containing protein 1 (LOC100168999), transcript variant X2, mRNA	0	FAD-dependent oxidoreductase domain-containing protein 1	GO:0055114|GO:0016491
1X_vs_62H2	MYZPE13164_G006_v1.0_000058020	2.0582	1.04139	1.87284e-11	3.8005e-10	PREDICTED: Acyrthosiphon pisum tyramine receptor 1 (LOC100572358), transcript variant X3, mRNA	0	G protein-coupled receptor	GO:0016020|GO:0016021|GO:0004930|GO:0007186
1X_vs_62H2	MYZPE13164_G006_v1.0_000180150	2.05509	1.0392	5.24995e-05	0.000317758	Acyrthosiphon pisum mRNA, clone: ACI0AAE7YN17, full-insert cDNA sequence based on ESTs (5'-EST:ACI0AAE7YN17AAM1, 3'-EST ACI2AAE1YK15BBM1)	3.37674e-97	Unknown protein	NULL
1X_vs_62H2	MYZPE13164_G006_v1.0_000140220	2.0538	1.0383	4.91569e-07	4.69268e-06	PREDICTED: Diuraphis noxia PR domain zinc finger protein 16-like (LOC107169860), mRNA	0	Zinc finger protein	GO:0006355|GO:0003676|GO:0046872
1X_vs_62H2	MYZPE13164_G006_v1.0_000105250	2.05251	1.03739	8.82598e-08	9.741e-07	PREDICTED: Acyrthosiphon pisum uncharacterized LOC100162021 (LOC100162021), transcript variant X1, mRNA	0	Zinc finger C2HC domain-containing protein 1C	NULL
1X_vs_62H2	MYZPE13164_G006_v1.0_000162290	2.05213	1.03712	1.5819e-06	1.34617e-05	PREDICTED: Acyrthosiphon pisum UPF0691 protein C9orf116 homolog (LOC100571812), mRNA	1.53521e-96	UPF0691 protein C9orf116-like Protein	NULL
1X_vs_62H2	MYZPE13164_G006_v1.0_000034390	2.04936	1.03517	2.3942e-09	3.45737e-08			ACYPI43360 protein	NULL
1X_vs_62H2	MYZPE13164_G006_v1.0_000043820	2.04881	1.03479	1.80678e-14	5.32484e-13	PREDICTED: Acyrthosiphon pisum prostaglandin reductase 1 (LOC100162222), mRNA	0	Prostaglandin reductase 1	GO:0016491|GO:0008270|GO:0055114
1X_vs_62H2	MYZPE13164_G006_v1.0_000088030	2.04786	1.03412	0.000480657	0.00221697	PREDICTED: Acyrthosiphon pisum UDP-glucuronosyltransferase 2C1 (LOC100163870), mRNA	0	UDP-glucuronosyltransferase	GO:0015020|GO:0008152|GO:0016020|GO:0016021|GO:0016757|GO:0016758|GO:0016740
1X_vs_62H2	MYZPE13164_G006_v1.0_000024860	2.04199	1.02998	3.26784e-10	5.43768e-09	PREDICTED: Acyrthosiphon pisum uncharacterized LOC100161575 (LOC100161575), mRNA	0	Monocarboxylate transporter, putative	GO:0016020|GO:0055085|GO:0016021
1X_vs_62H2	MYZPE13164_G006_v1.0_000088930	2.04187	1.02989	2.44567e-05	0.000161	PREDICTED: Acyrthosiphon pisum GATA zinc finger domain-containing protein 10 (LOC100168120), transcript variant X2, mRNA	0	Transcription factor SOX-6	NULL
1X_vs_62H2	MYZPE13164_G006_v1.0_000088910	2.04182	1.02985	1.96813e-05	0.000132466	Acyrthosiphon pisum mRNA, clone: ACI0AAB2YH17, full-insert cDNA sequence based on ESTs (5'-EST:ACI0AAB2YH17AAM1, 3'-EST ACI0AAB2YH17BBM1)	0	Acyl-protein thioesterase 1	GO:0016787
1X_vs_62H2	MYZPE13164_G006_v1.0_000069110	2.04023	1.02873	2.12257e-15	7.10764e-14	Acyrthosiphon pisum mRNA, clone: 45G21, full-insert cDNA sequence based on the ESTs (5'-EST:EX619297, 3'-EST:EX619625)	0	Tetraspanin	GO:0016021|GO:0016020
1X_vs_62H2	MYZPE13164_G006_v1.0_000056200	2.03997	1.02854	1.53552e-12	3.67437e-11	PREDICTED: Acyrthosiphon pisum aldehyde dehydrogenase (LOC100164885), mRNA	0	Mitochondrial aldehyde dehydrogenase	GO:0016491|GO:0016620|GO:0055114|GO:0008152
1X_vs_62H2	MYZPE13164_G006_v1.0_000134750	2.03744	1.02676	3.58335e-15	1.1604e-13	PREDICTED: Acyrthosiphon pisum spondin-1 (LOC100164477), mRNA	0	Spondin-1	GO:0004867|GO:0010951
1X_vs_62H2	MYZPE13164_G006_v1.0_000159460	2.03726	1.02663	0.00499316	0.0166586	Acyrthosiphon pisum mRNA, clone: ACI0AAF55YN18, full-insert cDNA sequence based on ESTs (5'-EST:ACI0AAF55YN18AAM1, 3'-EST ACI2AAF9YG13BBM1)	9.99034e-164	RNA-binding protein squid	GO:0003676|GO:0000166
1X_vs_62H2	MYZPE13164_G006_v1.0_000201690	2.03692	1.02639	5.11763e-07	4.85121e-06	PREDICTED: Acyrthosiphon pisum uncharacterized LOC100573017 (LOC100573017), mRNA	0	Aromatic-amino-acid aminotransferase	GO:0016020|GO:0016021|GO:0008483|GO:0016740
1X_vs_62H2	MYZPE13164_G006_v1.0_000097190	2.03545	1.02535	0.000659317	0.00292861	PREDICTED: Acyrthosiphon pisum uncharacterized LOC100571134 (LOC100571134), mRNA	0	CG8910	GO:0008270|GO:0008150|GO:0005575
1X_vs_62H2	MYZPE13164_G006_v1.0_000035440	2.03242	1.0232	5.31293e-11	1.01707e-09			Glycine dehydrogenase [decarboxylating], mitochondrial	GO:0004375|GO:0006546|GO:0006520|GO:0016829|GO:0003824|GO:0006544|GO:0055114
1X_vs_62H2	MYZPE13164_G006_v1.0_000045060	2.03094	1.02215	4.60388e-10	7.54478e-09	PREDICTED: Diuraphis noxia uncharacterized LOC107162670 (LOC107162670), mRNA	0	Reticulon-4 receptor	GO:0016021|GO:0016020
1X_vs_62H2	MYZPE13164_G006_v1.0_000143550	2.0307	1.02198	0.0113684	0.0333136	PREDICTED: Acyrthosiphon pisum glutamate [NMDA] receptor subunit 1 (LOC100160524), mRNA	0	Ionotropic glutamate receptor 5	GO:0004872|GO:0005234|GO:0006811|GO:0045202|GO:0030054|GO:0045211|GO:0005216|GO:0016021|GO:0006810|GO:0004970|GO:0035235|GO:0005886|GO:0034220|GO:0016020
1X_vs_62H2	MYZPE13164_G006_v1.0_000006110	2.03059	1.0219	0.000118351	0.000657129			ACYPI33755 protein	NULL
1X_vs_62H2	MYZPE13164_G006_v1.0_000115420	2.03028	1.02168	0.0014425	0.00575722			Unknown protein	NULL
1X_vs_62H2	MYZPE13164_G006_v1.0_000133450	2.03011	1.02156	0.000319196	0.00155866	PREDICTED: Acyrthosiphon pisum uncharacterized LOC100573263 (LOC100573263), mRNA	0	Butyrophilin subfamily 2 member A1	NULL
1X_vs_62H2	MYZPE13164_G006_v1.0_000104640	2.02932	1.021	8.79431e-13	2.1618e-11	PREDICTED: Acyrthosiphon pisum delta(24)-sterol reductase (LOC100163443), transcript variant X2, mRNA	0	Delta(24)-sterol reductase-like Protein	GO:0016021|GO:0003824|GO:0016491|GO:0050660|GO:0055114|GO:0016614|GO:0016020
1X_vs_62H2	MYZPE13164_G006_v1.0_000105590	2.02926	1.02095	0.000286082	0.0014129	PREDICTED: Acyrthosiphon pisum transmembrane protein 132B (LOC100162840), mRNA	0	Transmembrane protein 132C	GO:0016020|GO:0016021
1X_vs_62H2	MYZPE13164_G006_v1.0_000129860	2.02785	1.01995	7.11611e-07	6.54488e-06	PREDICTED: Acyrthosiphon pisum uncharacterized LOC100167765 (LOC100167765), mRNA	0	Lachesin, putative	NULL
1X_vs_62H2	MYZPE13164_G006_v1.0_000088160	2.027	1.01935	0.00127889	0.00518461	PREDICTED: Acyrthosiphon pisum legumain (LOC100162169), mRNA	0	Legumain	GO:0008233|GO:0006508
1X_vs_62H2	MYZPE13164_G006_v1.0_000005220	2.02517	1.01804	4.88172e-08	5.6411e-07	PREDICTED: Acyrthosiphon pisum uncharacterized LOC100162875 (LOC100162875), mRNA	0	AGAP005589-PA-like protein	GO:0016021|GO:0016020
1X_vs_62H2	MYZPE13164_G006_v1.0_000174220	2.024	1.01721	1.4456e-13	3.8702e-12	PREDICTED: Acyrthosiphon pisum MFS-type transporter SLC18B1 (LOC100159461), mRNA	0	Chromaffin granule amine transporter	GO:0016021|GO:0055085|GO:0016020
1X_vs_62H2	MYZPE13164_G006_v1.0_000171690	2.02374	1.01703	9.13387e-07	8.21897e-06			ACYPI009371 protein	NULL
1X_vs_62H2	MYZPE13164_G006_v1.0_000060430	2.02178	1.01562	5.73464e-07	5.38419e-06	Acyrthosiphon pisum uncharacterized LOC100166564 (LOC100166564), mRNA	0	ACYPI007423 protein	NULL
1X_vs_62H2	MYZPE13164_G006_v1.0_000139480	2.02128	1.01527	0.000991662	0.00417185	PREDICTED: Acyrthosiphon pisum uncharacterized LOC100572078 (LOC100572078), mRNA	0	Unknown protein	NULL
1X_vs_62H2	MYZPE13164_G006_v1.0_000062140	2.02101	1.01507	1.42598e-07	1.49149e-06	Acyrthosiphon pisum mRNA, clone: ACI0AAC1YO14, full-insert cDNA sequence based on ESTs (5'-EST:ACI0AAC1YO14AAM1, 3'-EST ACI0AAC1YO14NM1)	4.8649e-35	ACYPI005624 protein	NULL
1X_vs_62H2	MYZPE13164_G006_v1.0_000062390	2.01946	1.01397	1.92903e-12	4.52591e-11	Acyrthosiphon pisum tetra-peptide repeat homeobox protein 1-like (LOC100160667), mRNA	0	ACYPI001947 protein	NULL
1X_vs_62H2	MYZPE13164_G006_v1.0_000097260	2.01931	1.01387	0.00299557	0.0108108	PREDICTED: Acyrthosiphon pisum pupal cuticle protein 27-like (LOC100159527), mRNA	0	Cuticular protein SD	GO:0042302
1X_vs_62H2	MYZPE13164_G006_v1.0_000182080	2.01896	1.01361	6.95537e-07	6.41341e-06	PREDICTED: Acyrthosiphon pisum protein CBFA2T3 (LOC100574484), transcript variant X4, mRNA	0	Core-binding factor, runt domain, alpha subunit 2	GO:0006355|GO:0003700|GO:0045892|GO:0003714|GO:0046872
1X_vs_62H2	MYZPE13164_G006_v1.0_000157050	2.01772	1.01272	9.01641e-10	1.40521e-08	PREDICTED: Diuraphis noxia torso-like protein (LOC107168788), mRNA	0	Torso-like protein	NULL
1X_vs_62H2	MYZPE13164_G006_v1.0_000020640	2.01724	1.01238	3.14812e-11	6.23627e-10	PREDICTED: Acyrthosiphon pisum acetyl-CoA acetyltransferase, mitochondrial (LOC100162752), mRNA	0	Acetoacetyl-CoA thiolase	GO:0008152|GO:0016747|GO:0003824|GO:0016746|GO:0016740
1X_vs_62H2	MYZPE13164_G006_v1.0_000032100	2.01474	1.01059	0.00339454	0.0120339	PREDICTED: Diuraphis noxia uncharacterized LOC107169487 (LOC107169487), mRNA	3.93043e-61	Unknown protein	NULL
1X_vs_62H2	MYZPE13164_G006_v1.0_000076440	2.01473	1.01058	3.39361e-10	5.6383e-09	PREDICTED: Acyrthosiphon pisum uncharacterized LOC100165301 (LOC100165301), transcript variant X2, mRNA	0	Proton-coupled amino acid transporter 4	GO:0016021|GO:0016020
1X_vs_62H2	MYZPE13164_G006_v1.0_000142360	2.01467	1.01054	8.15374e-09	1.07288e-07			Unknown protein	NULL
1X_vs_62H2	MYZPE13164_G006_v1.0_000092390	2.01456	1.01046	5.92133e-09	7.97572e-08			Unknown protein	NULL
1X_vs_62H2	MYZPE13164_G006_v1.0_000120430	2.0143	1.01028	4.00375e-07	3.86993e-06	Acyrthosiphon pisum zinc finger protein 512B-like (LOC100160947), mRNA	0	Neurofilament heavy polypeptide	NULL
1X_vs_62H2	MYZPE13164_G006_v1.0_000145190	2.01262	1.00908	3.76844e-07	3.66213e-06	PREDICTED: Acyrthosiphon pisum acetyl-coenzyme A transporter 1 (LOC100169508), mRNA	0	Acetyl-coenzyme A transporter 1	GO:0016021|GO:0008521|GO:0016020|GO:0015876
1X_vs_62H2	MYZPE13164_G006_v1.0_000172740	2.01247	1.00897	1.94781e-14	5.72486e-13	PREDICTED: Diuraphis noxia molybdenum cofactor sulfurase (LOC107168202), mRNA	0	Molybdenum cofactor sulfurase	GO:0030170|GO:0030151|GO:0006777|GO:0008265|GO:0003824|GO:0016740|GO:0016829
1X_vs_62H2	MYZPE13164_G006_v1.0_000016730	2.0095	1.00684	0.000799392	0.00347517	PREDICTED: Diuraphis noxia plexin-A1-like (LOC107164706), mRNA	0	Plexin-A4	GO:0007165|GO:0071526|GO:0017154|GO:0016020
1X_vs_62H2	MYZPE13164_G006_v1.0_000169030	2.00794	1.00572	8.76943e-05	0.000503451	PREDICTED: Acyrthosiphon pisum cuticular protein 50 (LOC100159282), mRNA	1.29332e-174	Cuticle protein	GO:0042302
1X_vs_62H2	MYZPE13164_G006_v1.0_000056360	2.00618	1.00445	4.70279e-07	4.51335e-06			Limulus clotting factor C	GO:0006508|GO:0004252
1X_vs_62H2	MYZPE13164_G006_v1.0_000125940	2.00408	1.00294	2.44432e-11	4.89588e-10	PREDICTED: Acyrthosiphon pisum domeless 2 (LOC100163919), transcript variant X1, mRNA	0	Cytokine receptor	GO:0016020|GO:0016021
1X_vs_62H2	MYZPE13164_G006_v1.0_000167290	2.00312	1.00225	0.00159535	0.00630678	PREDICTED: Diuraphis noxia cuticle protein 7-like (LOC107163557), mRNA	1.78563e-147	ACYPI004893 protein	GO:0042302
1X_vs_62H2	MYZPE13164_G006_v1.0_000167550	2.00025	1.00018	0.00118144	0.00485687	PREDICTED: Acyrthosiphon pisum 5'-nucleotidase domain-containing protein 1 (LOC100163842), mRNA	1.04088e-37	Unknown protein	NULL
1X_vs_62H2	MYZPE13164_G006_v1.0_000047560	2.00016	1.00012	0.0151073	0.0420919			Unknown protein	NULL
1X_vs_62H2	MYZPE13164_G006_v1.0_000177800	-2.00136	-1.00098	1.72137e-09	2.52966e-08			N-acylneuraminate cytidylyltransferase	GO:0016779|GO:0016740
1X_vs_62H2	MYZPE13164_G006_v1.0_000085070	-2.00575	-1.00414	0.000243859	0.00122849			Unknown protein	NULL
1X_vs_62H2	MYZPE13164_G006_v1.0_000052150	-2.00623	-1.00449	0.00305863	0.0110164	PREDICTED: Acyrthosiphon pisum islet cell autoantigen 1 (LOC100165449), transcript variant X3, mRNA	0	Fas apoptotic inhibitory molecule	GO:0043066
1X_vs_62H2	MYZPE13164_G006_v1.0_000194220	-2.00785	-1.00565	1.28359e-12	3.10589e-11	PREDICTED: Acyrthosiphon pisum transmembrane protein 39A (LOC100570259), mRNA	0	Transmembrane protein 39A	GO:0016021|GO:0016020
1X_vs_62H2	MYZPE13164_G006_v1.0_000165350	-2.00993	-1.00714	0.000773159	0.00337605	PREDICTED: Diuraphis noxia elongation of very long chain fatty acids protein AAEL008004-like (LOC107162292), mRNA	0	Elongation of very long chain fatty acids protein	GO:0016740|GO:0006633|GO:0006629|GO:0016021|GO:0006631|GO:0016020|GO:0102338|GO:0102336|GO:0102337
1X_vs_62H2	MYZPE13164_G006_v1.0_000138550	-2.01325	-1.00953	1.75666e-12	4.16667e-11	PREDICTED: Acyrthosiphon pisum uncharacterized LOC100571674 (LOC100571674), transcript variant X1, mRNA	0	AAEL003348-PC	NULL
1X_vs_62H2	MYZPE13164_G006_v1.0_000029800	-2.01559	-1.0112	0.000186522	0.000976014			Unknown protein	NULL
1X_vs_62H2	MYZPE13164_G006_v1.0_000023300	-2.01721	-1.01236	6.35109e-06	4.76376e-05	PREDICTED: Diuraphis noxia sterile alpha and TIR motif-containing protein 1-like (LOC107168870), transcript variant X2, mRNA	0	Sterile alpha and TIR motif-containing protein 1	GO:0007165
1X_vs_62H2	MYZPE13164_G006_v1.0_000113360	-2.02083	-1.01495	1.19418e-06	1.04754e-05			Unknown protein	NULL
1X_vs_62H2	MYZPE13164_G006_v1.0_000173720	-2.0235	-1.01686	0.00047238	0.00218531	PREDICTED: Acyrthosiphon pisum Bardet-Biedl syndrome 2 protein homolog (LOC100167341), mRNA	0	Bardet-Biedl syndrome 2 protein homolog	GO:0042995|GO:0035058|GO:0005929|GO:0005856|GO:0034464|GO:0005737
1X_vs_62H2	MYZPE13164_G006_v1.0_000137780	-2.02642	-1.01893	4.44876e-08	5.1907e-07			Unknown protein	NULL
1X_vs_62H2	MYZPE13164_G006_v1.0_000064700	-2.03405	-1.02435	7.48525e-07	6.84365e-06			Rotatin	GO:0044782|GO:0005813|GO:0036064
1X_vs_62H2	MYZPE13164_G006_v1.0_000201640	-2.04492	-1.03204	0.0112176	0.0329163	PREDICTED: Acyrthosiphon pisum DNA-directed RNA polymerase II subunit RPB1 (LOC100166173), mRNA	0	Unknown protein	NULL
1X_vs_62H2	MYZPE13164_G006_v1.0_000021740	-2.04553	-1.03248	0.0108516	0.032016			Pol polyprotein	GO:0015074|GO:0003676
1X_vs_62H2	MYZPE13164_G006_v1.0_000138490	-2.04613	-1.0329	1.59222e-07	1.64484e-06	PREDICTED: Acyrthosiphon pisum hrp65 protein (LOC100163062), transcript variant X4, mRNA	0	Unknown protein	NULL
[truncated: 382 more rows]

## Sheet: Dataset S1C
Clone_comparison	Gene_name	FC	logFC	P-Value	FDR	BLAST_annotations	E-value	AHRD_description	AHRD_GO_term
[truncated: 1,287 more rows]

## Sheet: Dataset S1D
Clone_comparison	Gene_name	FC	logFC	P-Value	FDR	BLAST_annotations	E-value	AHRD_description	AHRD_GO_term
[truncated: 1,110 more rows]

[truncated: 2 more sheets: Dataset S1E, Dataset S1F]
